# Supplementary material for: Solute carrier family 35 member A2 (SLC35A2) is a prognostic biomarker and correlated with immune infiltration in stomach adenocarcinoma
Source: PLoS One. 2023 Jul 19;18(7):e0287303. doi: 10.1371/journal.pone.0287303 (PMC10355401; doi:10.1371/journal.pone.0287303)
Supplement: S1 File — (TXT) [file pone.0287303.s004.txt]

Query	Statistic	P-value	FDR (BH)	Event_SD	Event_TD
A1BG	-0.126025764457389	0.010174256790238	0.0193233490076592	415	415
A1CF	0.101437330925778	0.0388725832286201	0.0646757153503489	415	384
A2BP1	-0.131270451971196	0.00741267346308041	0.0145160429118154	415	241
A2LD1	-0.0819284426262447	0.0955585216084683	0.143917722803729	415	415
A2ML1	-0.0285375776470799	0.562103968779013	0.644256645616884	415	324
A2M	-0.334879787429392	2.47499389225515e-12	2.30357807044917e-11	415	415
A4GALT	-0.188241849257259	0.000114434044912406	0.000314845403122488	415	415
A4GNT	0.0942077891374724	0.055157095608888	0.0886766501343211	415	359
AAA1	0.0441188075223721	0.369988913202166	0.458884268689141	415	285
AAAS	0.106759404998157	0.0296666615515881	0.050762117587214	415	415
AACSL	0.019271019545806	0.695477385545987	0.760367053498437	415	280
AACS	0.408357769884663	4.14029389900901e-18	1.00645966475309e-16	415	415
AADACL2	-0.0865632049977971	0.0781681520658105	0.120775467955005	415	129
AADACL3	0.0205894055926515	0.675788251498382	0.74322008627269	415	106
AADACL4	-0.0440620370481296	0.370605666932684	0.459480145510546	415	108
AADAC	0.102732891432474	0.0364337059970312	0.0609664316278636	415	401
AADAT	-0.0567222894242747	0.248925153506089	0.329246696073549	415	415
AAGAB	0.276482247527117	1.01978264456169e-08	5.36553173419881e-08	415	415
AAK1	-0.301634158602336	3.54349040680498e-10	2.33558557148522e-09	415	415
AAMP	0.397179854706784	3.91445185578272e-17	8.2211618674149e-16	415	415
AANAT	-0.102516925420638	0.0368309987745934	0.0615778250984668	415	325
AARS2	0.194396644233269	6.71093692582095e-05	0.000192632272672053	415	415
AARSD1	-0.118839928994981	0.0154251267873082	0.0280945663682608	415	415
AARS	0.189626844070306	0.000101632492279608	0.000282041322222156	415	415
AASDHPPT	-0.0942402381735117	0.0550729635369983	0.0885625099416229	415	415
AASDH	-0.161430699864321	0.000965656986307395	0.0022586345030724	415	415
AASS	-0.421341448004988	2.73395849987544e-19	8.45478756268818e-18	415	415
AATF	0.27100940893716	2.0285588353647e-08	1.02364277558012e-07	415	415
AATK	0.0368009675423134	0.454650326115977	0.543136612267905	415	415
ABAT	-0.0196108721920382	0.690381676548155	0.756226679386181	415	415
ABCA10	-0.314105431447128	5.91322813678429e-11	4.40173128695113e-10	415	412
ABCA11P	-0.174730103191171	0.000348443620074612	0.000883006166646915	415	415
ABCA12	0.166584484189591	0.000656366670665654	0.00158073540297843	415	399
ABCA13	0.0655087326595907	0.18288642270853	0.252793732864955	415	407
ABCA17P	-0.033966313114862	0.490157416526464	0.577066985811033	415	380
ABCA1	-0.331166206768489	4.44339982632949e-12	3.94962024118745e-11	415	415
ABCA2	-0.00999669193948601	0.839104610827606	0.877683634360174	415	415
ABCA3	-0.268913962740917	2.6290812363427e-08	1.31000660273543e-07	415	415
ABCA4	-0.0140164637943457	0.775881793415398	0.826079662656687	415	387
ABCA5	-0.169084795606925	0.00054204904169029	0.00132642974811689	415	415
ABCA6	-0.412750572283874	1.67282471104697e-18	4.39959424979519e-17	415	414
ABCA7	0.0757601797460752	0.123338130192875	0.179914438020259	415	415
ABCA8	-0.374558821845033	2.86564990810858e-15	4.27732615435396e-14	415	407
ABCA9	-0.421930263232994	2.41014511152468e-19	7.5573930047421e-18	415	412
ABCB10	-0.0234640428811989	0.633630769700051	0.707473905111159	415	415
ABCB11	-0.0845822197574895	0.0852583175298676	0.130356022984697	415	302
ABCB1	-0.220741038353107	5.64174784615433e-06	1.92613690392423e-05	415	415
ABCB4	-0.211968219955554	1.33262732685682e-05	4.28019496358252e-05	415	414
ABCB5	-0.28870390539014	2.07707622684328e-09	1.21623817857282e-08	415	345
ABCB6	0.316030305900413	4.45165758287633e-11	3.37714833509654e-10	415	415
ABCB7	-0.10068217427328	0.0403568948851001	0.0668866835246373	415	415
ABCB8	0.273098113480635	1.5630587225746e-08	7.98909847461999e-08	415	415
ABCB9	0.267431148981038	3.15439242994868e-08	1.55300844439416e-07	415	415
ABCC10	0.191735209895002	8.47024707162978e-05	0.000238827195070002	415	415
ABCC11	0.093476386697913	0.0570819342763826	0.0915166167847673	415	351
ABCC12	0.0252077103783915	0.608614210431416	0.685131787342817	415	131
ABCC13	0.0315325151826606	0.521790425052094	0.606890065367681	415	295
ABCC1	-0.0355974537476495	0.469546446273099	0.557539885861178	415	415
ABCC2	0.080319253281951	0.102272908359416	0.152835050359774	415	412
ABCC3	0.244734256827562	4.47538780104149e-07	1.83413816162237e-06	415	415
ABCC4	-0.0153938173490109	0.754532490730773	0.809215351855352	415	415
ABCC5	-0.0873836545258947	0.0753753089885857	0.116985849740809	415	415
ABCC6P1	0.100996447282719	0.0397334519004173	0.0659647175865086	415	403
ABCC6P2	0.0847509517338961	0.0846348967155518	0.129611894147961	415	412
ABCC6	0.029432392645902	0.549903667106403	0.633107626073148	415	415
ABCC8	-0.110714090810881	0.0240986497144293	0.0421075758509142	415	312
ABCC9	-0.480983991906442	2.04944780794143e-25	2.38218861583997e-23	415	415
ABCD1	0.171588187514663	0.000446343604052125	0.00110927738903345	415	415
ABCD2	-0.428588671664442	5.69380413373344e-20	2.06374889972686e-18	415	407
ABCD3	0.125635737128189	0.0104121365610864	0.0197232801299965	415	415
ABCD4	-0.119264093590111	0.0150593599655507	0.0274889401266192	415	415
ABCE1	-0.0185768757609353	0.705927761342537	0.768965851949847	415	415
ABCF1	0.235568511895004	1.21679719470854e-06	4.66181535574544e-06	415	415
ABCF2	0.0848632865997779	0.0842218898331686	0.129044524384533	415	415
ABCF3	0.465361090430856	1.08213759686272e-23	8.58283643001904e-22	415	415
ABCG1	0.0102272629060949	0.835445881956823	0.874897372887524	415	415
ABCG2	-0.122974097262145	0.0121712718599907	0.0227193330289166	415	415
ABCG4	-0.201270022546489	3.62516344305023e-05	0.000108588463619211	415	410
ABCG5	0.147882866923522	0.00252659229489538	0.00544605447769999	415	406
ABCG8	0.113963325023924	0.0202234008123708	0.035932379990354	415	347
ABHD10	0.158690957676438	0.00118026569465777	0.00271321592116998	415	415
ABHD11	0.312785020424116	7.17621384230028e-11	5.26056270244738e-10	415	415
ABHD12B	-0.131791299800894	0.00717887129555876	0.0141032221420764	415	311
ABHD12	0.366871001578919	1.14439739196979e-14	1.54818978278187e-13	415	415
ABHD13	-0.198453564903691	4.67764603472742e-05	0.000137948951665736	415	415
ABHD14A	-0.0542340136056367	0.270326987640609	0.352664860029112	415	415
ABHD14B	0.0588110256547832	0.231894471903143	0.310497563339363	415	415
ABHD15	0.214648339305438	1.02870989519004e-05	3.36225882841281e-05	415	415
ABHD1	-0.0481031227357159	0.328299220675125	0.415276236046932	415	407
ABHD2	0.121267729415419	0.0134325761991648	0.0248308064736413	415	415
ABHD3	0.358827784768763	4.68520038344674e-14	5.73596717646552e-13	415	415
ABHD4	0.0914149297615508	0.0628086017548107	0.0996082467255585	415	415
ABHD5	-0.166941389503739	0.000638783865665335	0.00154187894534925	415	415
ABHD6	-0.00477627980529351	0.922720604837406	0.942383690998159	415	415
ABHD8	-0.0545333281898866	0.267688031850801	0.349808777164984	415	415
ABI1	-0.0936535178095762	0.0566107409344983	0.0908331801190185	415	415
ABI2	-0.38315424534242	5.83029791527043e-16	9.90905675095332e-15	415	415
ABI3BP	-0.453719520466121	1.82622293616135e-22	1.12805465534472e-20	415	415
ABI3	-0.116353494005366	0.0177299305270469	0.0318565236739121	415	415
ABL1	-0.376692791689053	1.93839831280381e-15	2.99954903415891e-14	415	415
ABL2	-0.241598818132761	6.32980986093067e-07	2.53255003832488e-06	415	415
ABLIM1	0.100596016173336	0.0405292485999587	0.0671613316619553	415	415
ABLIM2	-0.0508543355445341	0.301357962375072	0.38656464698648	415	415
ABLIM3	-0.193760784819594	7.0968304578967e-05	0.000202874057966022	415	415
ABO	-0.00724968077567032	0.882939667434522	0.911048149271119	415	415
ABP1	0.140424400082037	0.0041536739691311	0.00855304989062071	415	415
ABRA	-0.245768076791595	3.98783879694047e-07	1.65004172807121e-06	415	373
ABR	-0.0934029213955054	0.0572783135687968	0.0917587241131814	415	415
ABT1	0.180430287530618	0.000219950202532915	0.000577726343665999	415	415
ABTB1	-0.142014800861823	0.00374304378344635	0.00778037620968165	415	415
ABTB2	0.0921590264720148	0.0606892171697745	0.0966107372891531	415	415
ACAA1	0.197669100987417	5.01864439416316e-05	0.000146976662137199	415	415
ACAA2	-0.0728972839791661	0.13820082171846	0.198464419731841	415	415
ACACA	0.0782851508847936	0.111289421648593	0.164510199740008	415	415
ACACB	-0.308581122020611	1.32068555509353e-10	9.30773521810328e-10	415	415
ACAD10	-0.0337167749902707	0.493352774786829	0.580092231077534	415	415
ACAD11	-0.392598646232564	9.59387316332602e-17	1.8462044217723e-15	415	415
ACAD8	-0.0158558133422441	0.747412197359877	0.8030819577965	415	415
ACAD9	0.207286487079341	2.07812669888126e-05	6.4671661001498e-05	415	415
ACADL	-0.0961639507539111	0.0502724119595787	0.0815757005682349	415	352
ACADM	-0.245013756641264	4.33820189316271e-07	1.78442410594297e-06	415	415
ACADSB	-0.145889703996172	0.00289201353341205	0.00615435329474523	415	415
ACADS	0.120499583106116	0.0140369905581254	0.0258089212761896	415	415
ACADVL	0.166455226612152	0.000662844343164297	0.00159538579560846	415	415
ACAN	0.190590469320607	9.35338754585035e-05	0.000261576691253904	415	415
ACAP1	-0.25630281484105	1.19520460952996e-07	5.35749406643251e-07	415	415
ACAP2	-0.147083217896306	0.00266782089194513	0.00571696095990573	415	415
ACAP3	-0.0185338895868623	0.706576765634896	0.769258496256972	415	415
ACAT1	-0.116745366826637	0.0173478316668385	0.0312403076717842	415	415
ACAT2	0.243063656592362	5.38649348861473e-07	2.1762251459695e-06	415	415
ACBD3	0.288005995097782	2.27939273998644e-09	1.3220739365135e-08	415	415
ACBD4	-0.150074426224845	0.00217375115356567	0.00474364664230315	415	415
ACBD5	0.0470435440950771	0.339077983735379	0.426616001309365	415	415
ACBD6	0.0686238683960721	0.162894261945552	0.228755481728148	415	415
ACBD7	0.0932383257261581	0.0577203251878604	0.0923689866310547	415	415
ACCN1	0.0214714937978316	0.662736212448717	0.732492404593339	415	349
ACCN2	-0.065874628266223	0.180448396884711	0.249833572494063	415	415
ACCN3	-0.0746654086660871	0.128867605991302	0.186928733498822	415	411
ACCN4	-0.00757402847061104	0.87774258926767	0.906981242933562	415	355
ACCN5	-0.107681912813565	0.0282777022125822	0.0485745309367654	415	85
ACCSL	0.00754461141364463	0.878213730775779	0.907199332616577	415	63
ACCS	-0.198084608540634	4.83520647626771e-05	0.000142222296367822	415	415
ACD	0.111336833406343	0.0233097661376823	0.0408456090915461	415	415
ACE2	0.120573934876767	0.0139774593604918	0.025708813710981	415	408
ACER1	-0.212807230825122	1.22933487594777e-05	3.97240739192263e-05	415	175
ACER2	0.10059282605941	0.0405356421355286	0.0671664232501284	415	415
ACER3	0.0544151493866391	0.268727859102958	0.35091819152617	415	415
ACE	0.142592835973704	0.003603156115245	0.00751741617813392	415	415
ACHE	0.0919622745003869	0.0612437934084682	0.097393907979735	415	415
ACIN1	-0.10162863725875	0.0385039798326457	0.0641363030897101	415	415
ACLY	0.200402335275473	3.92279795967584e-05	0.000116966812228282	415	415
ACMSD	0.126898680181176	0.00965925061530523	0.0184194493513719	415	243
ACN9	0.0952264651396522	0.0525663375054341	0.0849096858116288	415	415
ACO1	0.0936191226425034	0.0567019836553337	0.0909435066954103	415	415
ACO2	0.105871837237399	0.0310577842749296	0.0528295783818714	415	415
ACOT11	0.153082263505808	0.00176257734809475	0.00391953016659883	415	415
ACOT12	-0.0839518640530978	0.0876201118692381	0.133522962820625	415	77
ACOT13	0.00480338900909806	0.922283363344216	0.941984699708957	415	415
ACOT1	-0.34323576255871	6.44313102240894e-13	6.62156122602748e-12	415	410
ACOT2	-0.282905397398454	4.46164562402276e-09	2.4783516271865e-08	415	415
ACOT4	0.15477337127797	0.00156398930317941	0.00351282830433545	415	415
ACOT6	-0.0893518635020948	0.0690054316715777	0.108230698375933	415	327
ACOT7	0.230127995784156	2.16201316500982e-06	7.92294188482039e-06	415	415
ACOT8	0.302971835219461	2.93611885777351e-10	1.95918851529097e-09	415	415
ACOT9	0.0162890016227574	0.740755327795804	0.797624261548748	415	415
ACOX1	0.109497376214044	0.0257067078039925	0.0446057432386759	415	415
ACOX2	-0.265817035043263	3.84138805760922e-08	1.86222611373793e-07	415	414
ACOX3	-0.0284357441564895	0.563500626291465	0.645455069759579	415	415
ACOXL	0.0315485957863104	0.521578038833983	0.606677929343071	415	400
ACP1	0.220011385138807	6.06803085271553e-06	2.06088873209356e-05	415	415
ACP2	0.190607799793114	9.33939429007072e-05	0.00026122147630574	415	415
ACP5	0.15085073264201	0.00205998084939061	0.00451575014630345	415	415
ACP6	0.126885691859752	0.0096667405849777	0.0184286764380407	415	415
ACPL2	-0.135968279410757	0.00552993455495099	0.0111065468097203	415	415
ACPP	0.241962741672721	6.08163893811268e-07	2.43957646813953e-06	415	414
ACPT	0.0939546751908019	0.0558170260008301	0.0896592288830744	415	167
ACRBP	0.0404045876745522	0.41167096501059	0.500773417407753	415	415
ACRC	-0.115533475218689	0.0185533430553201	0.0332130787125021	415	414
ACRV1	0.0870125043299787	0.0766284996686627	0.118695826437827	415	390
ACR	-0.177314666967336	0.000283328888819663	0.000730443183732019	415	351
ACSBG1	-0.292133295676445	1.31066180104535e-09	7.90815481090163e-09	415	412
ACSBG2	-0.0660118433527259	0.179540337699797	0.248797761560698	415	356
ACSF2	0.184970389234998	0.000150940144909088	0.000407959966696019	415	415
ACSF3	0.0735800127262581	0.134537278037009	0.193776986775282	415	415
ACSL1	-0.11368235263813	0.0205356522931457	0.0364295735136279	415	415
ACSL3	0.219028264996882	6.69116971828897e-06	2.2573629283135e-05	415	415
ACSL4	-0.10957668394608	0.0255991435212831	0.044452878656989	415	415
ACSL5	0.186653744182677	0.000130973570020704	0.000357144459170653	415	415
ACSL6	-0.231060947605479	1.96101111507885e-06	7.24145514012593e-06	415	394
ACSM1	0.0345942298765002	0.482166197764321	0.569848147594425	415	390
ACSM2A	-0.071345638932924	0.146811396073052	0.209088126581048	415	209
ACSM2B	-0.0160447866997192	0.744505873518842	0.800629455502158	415	135
ACSM3	0.179628269317966	0.00023485843338533	0.000614490532369767	415	414
ACSM4	0.0461667527697724	0.348166391866216	0.436178473457274	415	43
ACSM5	-0.284269369866103	3.73310882473922e-09	2.0996141818785e-08	415	373
ACSS1	0.123628958650156	0.0117157125332787	0.021943904981067	415	415
ACSS2	0.229450549771622	2.32016694932392e-06	8.45654650388831e-06	415	415
ACSS3	-0.25745273661838	1.04446872305883e-07	4.72369855184815e-07	415	413
ACTA1	-0.363638246424385	2.02621706344367e-14	2.63369152365991e-13	415	367
ACTA2	-0.459700890279204	4.33378845726887e-23	3.03290212969768e-21	415	415
ACTBL2	0.168898009744217	0.000549904265033864	0.00134435075067205	415	368
ACTB	-0.220567383952726	5.74053209632247e-06	1.9568921188247e-05	415	415
ACTC1	-0.226397954409155	3.18067690739223e-06	1.13175915643927e-05	415	409
ACTG1	0.193425532797941	7.30861747392786e-05	0.000208368745996886	415	415
ACTG2	-0.445616679257746	1.22570906641121e-21	6.26009239095117e-20	415	415
ACTL6A	0.31664165079412	4.06606967756805e-11	3.10677216580331e-10	415	415
ACTL6B	-0.0826817790312518	0.0925384493078148	0.140005246652495	415	112
ACTL7A	-0.049062267798749	0.318735248352989	0.40523135516339	415	121
ACTL7B	-0.00830745403673666	0.866010465610851	0.898484747459704	415	129
ACTL8	0.245686986899196	4.02415631979903e-07	1.66336729139455e-06	415	331
ACTL9	-0.0480145720317276	0.329191446981427	0.416274666449878	415	66
ACTN1	-0.391965147761291	1.08481343903506e-16	2.07179903725061e-15	415	415
ACTN2	-0.34201699259981	7.86040184686436e-13	7.94883136764158e-12	415	360
ACTN3	-0.114157232830564	0.0200103210366769	0.0355850473021006	415	249
ACTN4	0.086811567396057	0.0773139948616225	0.119601923365176	415	415
ACTR10	-0.2394924142077	7.96871542940826e-07	3.13738114774736e-06	415	415
ACTR1A	-0.0748280953817349	0.128033975392037	0.185826132206957	415	415
ACTR1B	0.0419156050884269	0.39438915419549	0.483982807087179	415	415
ACTR2	-0.0416019942739254	0.39793955665239	0.487718308889503	415	415
ACTR3B	0.210921748285491	1.47304429380608e-05	4.69540123596974e-05	415	415
ACTR3C	0.239712384673962	7.78016296984766e-07	3.06672765669789e-06	415	415
ACTR3	0.0777026755669554	0.113983302797316	0.168025677775198	415	415
ACTR5	0.222026485384357	4.95932853420573e-06	1.71047782408443e-05	415	415
ACTR6	-0.266665486355778	3.46400158137553e-08	1.69469500941469e-07	415	415
ACTR8	-0.148609053229082	0.00240427751246294	0.0051995843337856	415	415
ACTRT1	0.00988168231686513	0.840930899024118	0.879093783675132	415	42
ACTRT2	0.000968282150882817	0.984309881181093	0.987973565602363	415	35
ACVR1B	0.220280118723975	5.90757536612681e-06	2.01010618741445e-05	415	415
ACVR1C	-0.0381634405389809	0.438111646232817	0.527240750033245	415	415
ACVR1	-0.108624449836386	0.0269166190536735	0.0464892075457341	415	415
ACVR2A	-0.372278925809711	4.33745683949481e-15	6.32936973872889e-14	415	415
ACVR2B	-0.226391769214238	3.18269649338733e-06	1.13227856778819e-05	415	415
ACVRL1	-0.0259107343361391	0.598653335033995	0.676184725849578	415	415
ACY1	0.2970228873927	6.72572376585174e-10	4.2468861431268e-09	415	415
ACY3	0.188477444570345	0.000112154523419625	0.000309162496410239	415	415
ACYP1	0.0202191997208297	0.681295440762678	0.748137707103115	415	415
ACYP2	-0.168201101172174	0.000580154510009309	0.00141181866982773	415	415
ADAD1	0.0244598750002775	0.619289941621363	0.694674723323303	415	55
ADAD2	-0.15293377659521	0.00178107348526878	0.00395674552279888	415	270
ADAL	-0.154472649586101	0.00159772951466293	0.00358328669705675	415	415
ADAM10	0.103820203547147	0.0344883204312808	0.0580111677247716	415	415
ADAM11	-0.148667579366248	0.00239465877782355	0.00518210718826035	415	408
ADAM12	-0.0581233603493814	0.237407919486892	0.316538675695326	415	415
ADAM15	0.315065879790349	5.13347407327138e-11	3.85964732832393e-10	415	415
ADAM17	-0.00959057240215678	0.845557352735702	0.88242504948811	415	415
ADAM18	0.0301662791703687	0.539995541158498	0.623973594237023	415	64
ADAM19	-0.351500605679264	1.63503145185906e-13	1.8394083741542e-12	415	415
ADAM20	-0.209257097854408	1.72574954068849e-05	5.4395499233592e-05	415	342
ADAM21P1	0.0152822369174749	0.75625531804732	0.81060277743956	415	227
ADAM21	-0.0637272651368645	0.195104845320986	0.267706614424488	415	370
ADAM22	-0.276086252626959	1.07236074440131e-08	5.62606901569817e-08	415	411
ADAM23	-0.356051845859998	7.55131240131195e-14	8.9313037027213e-13	415	411
ADAM28	0.0536386691532944	0.275628626040561	0.35828709824991	415	415
ADAM29	-0.194331999368768	6.74924625638688e-05	0.000193594533449758	415	159
ADAM2	0.0628735370416745	0.201167284475476	0.274767814072814	415	47
ADAM30	0.0249199004648519	0.612713183705935	0.688757455560946	415	139
ADAM32	-0.12609490782436	0.0101325926555071	0.0192478337989698	415	379
ADAM33	-0.438575468247451	6.15364499723894e-21	2.72933048397275e-19	415	414
ADAM3A	0.0207670592555819	0.673151575738803	0.741166673162246	415	32
ADAM5P	0.0223028338064551	0.650527702481402	0.721995433391119	415	80
ADAM6	-0.0334568015171828	0.496693544036382	0.583368374621458	415	415
ADAM7	0.0404080069134155	0.411631359928383	0.500766571702348	415	45
ADAM8	0.168017561968603	0.000588374223235057	0.00143044460451124	415	415
ADAM9	0.154091227185338	0.00164148432267212	0.00367489710272787	415	415
ADAMDEC1	-0.0223288588526048	0.650146998309222	0.721652106953735	415	415
ADAMTS10	-0.302635560308525	3.07850994410244e-10	2.05014368190556e-09	415	414
ADAMTS12	-0.0315255638619103	0.521882249050286	0.606961960151929	415	415
ADAMTS13	0.0066003580376098	0.893358754985387	0.919406717869909	415	415
ADAMTS14	0.106229751369092	0.0304902382896248	0.0519822194560956	415	415
ADAMTS15	-0.229357987695638	2.34261698881231e-06	8.53276698664351e-06	415	412
ADAMTS16	-0.0763586280584805	0.120394498081497	0.176190907973021	415	411
ADAMTS17	-0.0497075770826888	0.312403974305658	0.398283559022437	415	415
ADAMTS18	-0.165830604908394	0.000694989818441311	0.00166680529799307	415	406
ADAMTS19	-0.0598603546848282	0.223656937824634	0.300722082668742	415	223
ADAMTS1	-0.345367010868865	4.54143493275923e-13	4.75170830393459e-12	415	415
ADAMTS20	0.034190079431018	0.48730152800828	0.574616155466634	415	181
ADAMTS2	-0.0275266063045419	0.576042845517424	0.656808352158637	415	415
ADAMTS3	-0.276230524096129	1.05290813323352e-08	5.52974993369203e-08	415	415
ADAMTS4	-0.0191009815938664	0.698032083662643	0.762541800371446	415	415
ADAMTS5	-0.159525501977309	0.00111064737737568	0.00256630220580636	415	415
ADAMTS6	-0.279510469932651	6.92460783023601e-09	3.7287058936774e-08	415	415
ADAMTS7	0.114271497699337	0.0198856750717434	0.0353851643784982	415	415
ADAMTS8	-0.319927074732046	2.48989884060913e-11	1.97405739127086e-10	415	413
ADAMTS9	-0.080402191996326	0.101917936553104	0.152383401107898	415	415
ADAMTSL1	-0.312824277847159	7.135129150604e-11	5.23423964711519e-10	415	415
ADAMTSL2	-0.0453810195372343	0.356440758423153	0.44494554716895	415	415
ADAMTSL3	-0.39096844801081	1.31545789323254e-16	2.48646129818954e-15	415	415
ADAMTSL4	-0.236745981464676	1.07247990220761e-06	4.13632837950972e-06	415	415
ADAMTSL5	-0.00380768136554324	0.938357300559163	0.953873964807453	415	415
ADAP1	0.395988723837918	4.9485656204954e-17	1.02336134636523e-15	415	415
ADAP2	-0.143165044010304	0.00346936192617248	0.00726300020255029	415	415
ADARB1	-0.473395054131984	1.44371895365238e-24	1.39043884941044e-22	415	415
ADARB2	-0.0919237935406586	0.0613527454402309	0.0975441613496321	415	359
ADAR	0.065225758638377	0.184788545410684	0.255213625439162	415	415
ADAT1	0.0588148727899837	0.231863883932893	0.310477161847376	415	415
ADAT2	-0.162605787764814	0.000885157774028344	0.00208408800695265	415	415
ADAT3	0.291870553700163	1.35801767345399e-09	8.17437721595446e-09	415	415
ADA	0.0272421263855413	0.579994247944134	0.660494575713407	415	415
ADCK1	0.129576681980126	0.00822074661391765	0.0159333589138941	415	415
ADCK2	0.0856196959151216	0.0814830430907971	0.125284669797124	415	415
ADCK4	0.148566201034371	0.00241134257540794	0.00521353658529375	415	415
ADCK5	0.194842595368564	6.45219356742349e-05	0.000185811782573174	415	415
ADCY10	-0.00873133923744191	0.859243073754968	0.893710011143956	415	342
ADCY1	-0.0601601422389617	0.221342288626957	0.29802594950271	415	415
ADCY2	-0.387904899983861	2.36940649528608e-16	4.3017276810737e-15	415	410
ADCY3	-0.0864873750844237	0.0784304629995286	0.121107190105349	415	415
ADCY4	-0.300769518992335	3.99936501572972e-10	2.6168604802049e-09	415	415
ADCY5	-0.354851480620761	9.26902841818355e-14	1.07987384653089e-12	415	414
ADCY6	0.0809123773610685	0.0997558244566463	0.14948222194826	415	415
ADCY7	-0.193723207495233	7.12027789439406e-05	0.000203458067835716	415	415
ADCY8	-0.184183369208525	0.000161224123016589	0.000434015424998071	415	125
ADCY9	-0.20134416543478	3.60074699891435e-05	0.000107953021128139	415	415
ADCYAP1R1	-0.409028451282073	3.60840487617517e-18	8.82466609681291e-17	415	214
ADCYAP1	-0.37709135375435	1.80133453674008e-15	2.8067789680715e-14	415	387
ADC	-0.235474770003775	1.22905417711021e-06	4.70431883649774e-06	415	414
ADD1	-0.423079243252168	1.8832135373948e-19	6.06496716461939e-18	415	415
ADD2	-0.333291391945675	3.18197414418118e-12	2.89758789131312e-11	415	407
ADD3	-0.019355453383524	0.69421010417732	0.759186728505802	415	415
ADH1A	-0.112973834072376	0.0213417110889579	0.0377216113147212	415	254
ADH1B	-0.439148415796041	5.404065371378e-21	2.41808013575487e-19	415	406
ADH1C	-0.0209732317876627	0.670096645055827	0.738607261771982	415	402
ADH4	-0.0696263211058528	0.156823380989836	0.221444730888741	415	367
ADH5	-0.341858574522234	8.06567488563288e-13	8.14419743194833e-12	415	415
ADH6	0.0960854178083417	0.0504613101183148	0.0818493862493317	415	406
ADH7	-0.0249124368957726	0.612819640972388	0.688838839474604	415	200
ADHFE1	-0.478557806715917	3.84589951813967e-25	4.13741051884972e-23	415	414
ADI1	0.165518891845511	0.000711566234781406	0.00170373234266058	415	415
ADIG	0.0155147334424915	0.752666891887225	0.807698195384896	415	14
ADIPOQ	-0.30917267201428	1.21276463825878e-10	8.60033829199992e-10	415	235
ADIPOR1	0.294463401328187	9.55202177603419e-10	5.88813289912501e-09	415	415
ADIPOR2	0.145649036583675	0.00293924597775475	0.00624632235999682	415	415
ADK	0.0369462162133682	0.45287067328775	0.54161843576635	415	415
ADM2	0.208532217555937	1.84820300037935e-05	5.78725896929437e-05	415	415
ADM	0.18716426387323	0.000125426433643285	0.000343082177500059	415	415
ADNP2	-0.059529190463538	0.226233837514665	0.303782987898958	415	415
ADNP	0.00941870932175137	0.848291184300457	0.884609753022123	415	415
ADORA1	0.0207587566895823	0.673274710814428	0.741221546253432	415	415
ADORA2A	-0.109207988601987	0.0261025114149147	0.0451989121033091	415	415
ADORA2B	0.135806943841885	0.0055866868337781	0.0112138488699049	415	415
ADORA3	-0.180464627049452	0.000219332089099011	0.000576252468436931	415	415
ADO	0.00444951775379304	0.927992708255898	0.945952952193717	415	415
ADPGK	0.286365927178793	2.83299485562203e-09	1.62361351530053e-08	415	415
ADPRHL1	0.211813789259929	1.35251722906443e-05	4.3371905752066e-05	415	415
ADPRHL2	0.220959141686404	5.51997419997495e-06	1.88902670379853e-05	415	415
ADPRH	-0.257311154342254	1.06198695521261e-07	4.79541999758316e-07	415	415
ADRA1A	-0.335455082083117	2.25889604405612e-12	2.12000800422437e-11	415	375
ADRA1B	-0.0440530292680458	0.370703585778169	0.459573373934257	415	400
ADRA1D	-0.148543996481446	0.00241501089372323	0.0052194481006147	415	412
ADRA2A	-0.071988345841623	0.143196481434896	0.204588078342806	415	415
ADRA2B	0.0377068671012445	0.443615105428784	0.532691059033257	415	415
ADRA2C	0.0111889705219593	0.820224480051435	0.862844070999703	415	413
ADRB1	0.126783825375953	0.00972566299099934	0.0185329663379227	415	415
ADRB2	-0.309024704572949	1.23892496532115e-10	8.77969776580945e-10	415	414
ADRB3	-0.345630583984778	4.34836995371983e-13	4.56387038474228e-12	415	348
ADRBK1	0.258199008986331	9.56640116638823e-08	4.35668686309844e-07	415	415
ADRBK2	-0.190900588135783	9.10594361277213e-05	0.000255185963098679	415	415
ADRM1	0.458798783232252	5.39352520531297e-23	3.71034174413111e-21	415	415
ADSL	0.0260631558432117	0.596503489715007	0.674321339192108	415	415
ADSSL1	0.0302107911573024	0.539397464890713	0.623389355852267	415	415
ADSS	0.0473322057000323	0.336119340916653	0.423473099734586	415	415
AEBP1	-0.208855032298524	1.79268497851499e-05	5.63260116365787e-05	415	415
AEBP2	-0.188617853422734	0.000110816355002816	0.000305682048545001	415	415
AEN	0.317322672210574	3.67483463945143e-11	2.83029438624925e-10	415	415
AES	-0.0870621256933328	0.0764599790642352	0.118471085311741	415	415
AFAP1L1	-0.0969409300504325	0.048435139856138	0.0788918984932263	415	415
AFAP1L2	-0.188879911593334	0.000108358856938174	0.000299270501375742	415	415
AFAP1	-0.332072445969083	3.85489307654034e-12	3.46974688353487e-11	415	415
AFARP1	-0.130381395965372	0.00782751852260726	0.0152457205431175	415	408
AFF1	-0.354470951954473	9.88947596238521e-14	1.14555928602085e-12	415	415
AFF2	-0.176856803064179	0.000293966412800913	0.000755940330438458	415	412
AFF3	-0.443841009372717	1.84775592787593e-21	9.18203037869548e-20	415	415
AFF4	-0.270190687404248	2.24544741359713e-08	1.12774208939662e-07	415	415
AFG3L1	-0.174542381404112	0.0003536789817164	0.000895487907513044	415	415
AFG3L2	0.23449167509012	1.36493289817827e-06	5.18272950700929e-06	415	415
AFMID	0.304038458608408	2.52559193010304e-10	1.70323763875739e-09	415	415
AFM	0.0829928909645788	0.0913137183105285	0.138380035428626	415	59
AFP	0.0673108872136219	0.171110677292541	0.238867576493763	415	176
AFTPH	0.146568819460724	0.00276243136878796	0.00590281821803873	415	415
AG2	-0.214482007416375	1.04546888251037e-05	3.41262236100263e-05	415	415
AGAP11	-0.415909153389331	8.6466279135639e-19	2.38904439278456e-17	415	412
AGAP1	-0.0709683836258716	0.148965427548895	0.211708648174857	415	415
AGAP2	-0.215800039274093	9.1949030729811e-06	3.03223405594396e-05	415	415
AGAP3	0.038591378972523	0.432989051121251	0.522443834800579	415	415
AGAP4	-0.219067973946019	6.66486014583486e-06	2.24923738444035e-05	415	415
AGAP5	-0.206540155512098	2.22860992954305e-05	6.89937790065945e-05	415	415
AGAP6	-0.208870699132379	1.79003126968209e-05	5.62601125552762e-05	415	415
AGAP7	-0.182863108759759	0.000179964426912276	0.000480242030556648	415	414
AGAP8	-0.168847525577975	0.000552045426140695	0.00134909602992938	415	415
AGA	0.00580617761066191	0.906127035097448	0.929520150377656	415	415
AGBL1	-0.000917494985312785	0.985132742806559	0.988527129429003	415	188
AGBL2	-0.104657581343603	0.033051031126052	0.0558583692257375	415	414
AGBL3	-0.0208561782045677	0.671830405941156	0.740089389405153	415	402
AGBL4	-0.00988656224446723	0.840853391112343	0.879058194730029	415	315
AGBL5	-0.128604813483428	0.00871907119896132	0.0168057957685117	415	415
AGER	-0.216109407852686	8.92088830421014e-06	2.94715723542388e-05	415	415
AGFG1	0.144550159127217	0.00316394593667218	0.00668800235882053	415	415
AGFG2	0.218224129618365	7.24574788685923e-06	2.43349802410707e-05	415	415
AGGF1	-0.194526594405874	6.63454633782138e-05	0.000190574775859164	415	415
AGK	-0.0727770528274263	0.138853844367113	0.199264204505931	415	415
AGL	-0.36459665907166	1.71167342544328e-14	2.25088394210601e-13	415	415
AGMAT	0.223403184363856	4.31606997601798e-06	1.50322912459038e-05	415	415
AGPAT1	0.13109504605191	0.00749292924041538	0.0146561406080659	415	415
AGPAT2	0.428907040538777	5.30995303685609e-20	1.93851624856344e-18	415	415
AGPAT3	0.120450469101341	0.0140764368293768	0.0258720406101551	415	415
AGPAT4	-0.222383029243313	4.78447007570209e-06	1.65298782509523e-05	415	415
AGPAT5	0.0156103175509668	0.751193154301224	0.80645902360753	415	415
AGPAT6	0.134609278443631	0.00602461938452742	0.0120082711197464	415	415
AGPAT9	0.0719340696294167	0.143499103272221	0.204991479282431	415	415
AGPHD1	0.0109457689866934	0.824067616382461	0.86576113143916	415	415
AGPS	-0.168374231939368	0.000572498688264388	0.00139503445423461	415	415
AGR2	0.200734639842652	3.8061792822191e-05	0.000113690704449684	415	415
AGR3	0.03087902017908	0.530458865862533	0.614595242186292	415	406
AGRN	0.318869414787869	2.91765084306839e-11	2.29163061363333e-10	415	415
AGRP	0.0204309790077004	0.67814291380435	0.745282857778242	415	282
AGTPBP1	-0.258149608193921	9.62226850564757e-08	4.37720154131179e-07	415	415
AGTR1	-0.429354339836439	4.8133689758443e-20	1.77971458019106e-18	415	390
AGTR2	-0.341383933713918	8.71258780472277e-13	8.77113431311687e-12	415	171
AGTRAP	0.255813544659643	1.26551468199315e-07	5.64513331347851e-07	415	415
AGT	-0.0500663938412364	0.308919503842664	0.39441267271182	415	415
AGXT2L1	-0.0661208426004974	0.178821420265731	0.247937425438707	415	204
AGXT2L2	-0.131837447577627	0.00715847763227365	0.0140645240055114	415	415
AGXT2	0.049028203766278	0.319071768081511	0.40555722155911	415	148
AGXT	0.181651051278255	0.000198947830912207	0.000526320455225558	415	326
AHCTF1	-0.0406941609897656	0.408324822980858	0.49779201596069	415	415
AHCYL1	-0.104816235006353	0.0327845513189726	0.0554586559961565	415	415
AHCYL2	0.0931551516650628	0.0579447563208256	0.0926941941460649	415	415
AHCY	0.330288056078683	5.09696925534421e-12	4.48786256810347e-11	415	415
AHDC1	-0.201813587339933	3.44973280576034e-05	0.000103671390782322	415	415
AHI1	-0.306617821822023	1.75018416779265e-10	1.20728085926352e-09	415	415
AHNAK2	-0.368851375436075	8.03896150470797e-15	1.11437968768142e-13	415	415
AHNAK	-0.351664280894028	1.59057399388925e-13	1.79516512424163e-12	415	415
AHRR	0.0670573605982751	0.172732215489504	0.24081540347937	415	415
AHR	0.0185572643430816	0.706223827688683	0.769099787643411	415	415
AHSA1	0.209850055847794	1.63134975350197e-05	5.16177233488382e-05	415	415
AHSA2	-0.207466321740497	2.04333549968037e-05	6.36673247281397e-05	415	415
AHSG	0.0640338432917424	0.192960700216191	0.265142344036447	415	261
AHSP	0.00839763941766183	0.864569804910588	0.897496499733955	415	219
AICDA	-0.189743437449891	0.000100618656212403	0.000279611475940624	415	333
AIDA	-0.260672901415875	7.13571723611424e-08	3.31998806304142e-07	415	415
AIF1L	-0.113620809284058	0.0206046035070588	0.0365390711030482	415	415
AIF1	-0.182571668085626	0.000184367459959896	0.000490829521875594	415	415
AIFM1	0.390821805669328	1.35322752699189e-16	2.55070146630111e-15	415	415
AIFM2	0.215717774419407	9.26910451192039e-06	3.05421373010085e-05	415	415
AIFM3	0.190992313759794	9.03394461536319e-05	0.000253378907011122	415	413
AIG1	-0.0506809627667169	0.30301111793643	0.388195557636491	415	415
AIM1L	0.273431708038008	1.49901126899267e-08	7.68699363980141e-08	415	414
AIM1	-0.122691977636304	0.0123723034741531	0.0230626578585019	415	415
AIM2	-0.205968816000775	2.35073260298787e-05	7.25302317245305e-05	415	414
AIMP1	0.0665328985575338	0.176122930448185	0.244833752719399	415	415
AIMP2	0.334604018883332	2.58561882719766e-12	2.39661506783101e-11	415	415
AIPL1	0.0129921255536268	0.791870420243937	0.839346955056529	415	199
AIP	0.0664237241645938	0.176834932941836	0.245637810353615	415	415
AIRE	-0.0188457322084446	0.701873422753834	0.765786803430776	415	273
AJAP1	-0.0740193463641282	0.132219654384099	0.190955620531162	415	411
AK1	0.195106411187586	6.30358576651451e-05	0.00018186879048182	415	415
AK2	0.200923093660103	3.74150849578046e-05	0.000111808524419562	415	415
AK3L1	-0.119846863810056	0.0145692460341432	0.0266832383447022	415	415
AK3	-0.267934238571958	2.96570822957532e-08	1.46869365678651e-07	415	415
AK5	-0.313382240288959	6.57539402950226e-11	4.85532472605634e-10	415	402
AK7	0.198971121710967	4.46478414668036e-05	0.000132153167520284	415	414
AKAP10	-0.240063504826756	7.48803498094982e-07	2.95734246220875e-06	415	415
AKAP11	-0.280794009678762	5.86844852803745e-09	3.19572890359606e-08	415	415
AKAP12	-0.419600245241096	3.96335437010146e-19	1.17880650198973e-17	415	415
AKAP13	-0.0672537319450011	0.171475243028847	0.239326947088429	415	415
AKAP14	0.0772284508335629	0.116214093604445	0.170828551722502	415	195
AKAP1	0.143562719111304	0.00337904804835164	0.00709241793918298	415	415
AKAP2	-0.326479164606535	9.19613717316127e-12	7.77883205048878e-11	415	415
AKAP3	-0.156441587700803	0.00138840165578091	0.00315333222775619	415	413
AKAP4	0.114024831033973	0.0201556009943039	0.0358182084271853	415	227
AKAP5	-0.269203015693269	2.53703483659703e-08	1.26757731151618e-07	415	415
AKAP6	-0.517758745120397	7.74853949488175e-30	2.69913913539334e-27	415	415
AKAP7	-0.181726826199176	0.00019770813431061	0.000523109238151764	415	415
AKAP8L	0.0284704264793752	0.563024767305968	0.645090645491152	415	415
AKAP8	0.029298914594968	0.551715286321254	0.634868096600327	415	415
AKAP9	-0.105619114301399	0.0314639485907611	0.0534620146390106	415	415
AKD1	-0.24482446042789	4.43066408899589e-07	1.81728211721642e-06	415	415
AKIRIN1	0.00184507778893722	0.970107267749134	0.978086714368207	415	415
AKIRIN2	-0.17684128255079	0.000294333448960161	0.000756595577684196	415	415
AKNAD1	-0.129375508497761	0.00832176289891506	0.0161090787356965	415	306
AKNA	-0.144394618719378	0.0031969816174566	0.00675091684878523	415	415
AKR1A1	0.382057563927183	7.16249212662334e-16	1.19819192109973e-14	415	415
AKR1B10	0.121814197247869	0.0130166550396826	0.0241303252225096	415	409
AKR1B15	0.0321311297387275	0.513914153414792	0.599349195756785	415	249
AKR1B1	-0.0777698380517005	0.11367009917009	0.167637287131039	415	415
AKR1C1	-0.128369595022969	0.00884365015340331	0.0170183467509593	415	414
AKR1C2	0.0505560604413115	0.304205810813708	0.389378047193674	415	415
AKR1C3	0.158416874916791	0.00120399210227959	0.00276242090398238	415	415
AKR1C4	0.193984099778006	6.95898126822751e-05	0.000199158619145184	415	364
AKR1CL1	0.0421572736614636	0.391666284631365	0.481108448628567	415	146
AKR1D1	-0.0307179338654114	0.532606771294068	0.616562987202938	415	217
AKR1E2	0.039793851130738	0.41878120642855	0.508180830384438	415	411
AKR7A2	0.0761707561377774	0.121312636898167	0.177356374242116	415	415
AKR7A3	0.107076013702003	0.0291835159886837	0.0500073380387298	415	415
AKR7L	0.0146408237565152	0.766182071240279	0.81838037448295	415	413
AKT1S1	0.28157568652785	5.3036276621255e-09	2.91008869957917e-08	415	415
AKT1	0.143844051158422	0.00331645015599383	0.00697392435069403	415	415
AKT2	0.0553453941441474	0.260617394612556	0.342139960319359	415	415
AKT3	-0.478046909511976	4.38817379382406e-25	4.67109552526798e-23	415	415
AKTIP	-0.398876298714772	2.79873202873237e-17	6.02173992352257e-16	415	415
ALAD	-0.117531142025155	0.0166032799541962	0.0300197869724314	415	415
ALAS1	0.333734291113176	2.96710377219685e-12	2.71536985487245e-11	415	415
ALAS2	0.0686415259896852	0.162785820632987	0.228666705257825	415	291
ALB	0.189536934731534	0.000102420850007138	0.000283995296324975	415	293
ALCAM	-0.06918834880312	0.159454389713579	0.224579737601472	415	415
ALDH16A1	0.245988575895575	3.89067079722422e-07	1.61214539794837e-06	415	415
ALDH18A1	0.378449516591793	1.401961265914e-15	2.22738936395213e-14	415	415
ALDH1A1	0.183645493534206	0.000168626553207402	0.00045255732996546	415	415
ALDH1A2	-0.193276796614582	7.40447276725014e-05	0.000210804422462886	415	401
ALDH1A3	-0.24389493168264	4.91286884489616e-07	1.9980448901674e-06	415	415
ALDH1B1	-0.345066097810622	4.77211390879412e-13	4.9853307750703e-12	415	415
ALDH1L1	-0.10952561845799	0.0256683585601977	0.044550120302068	415	391
ALDH1L2	-0.18663621111084	0.000131168109231458	0.000357621674430756	415	415
ALDH2	0.0423572315275736	0.389421983859732	0.478846037424798	415	415
ALDH3A1	0.156959634116086	0.00133767862993398	0.00304599755577738	415	414
ALDH3A2	-0.061253377554038	0.21304649292391	0.288430639225255	415	415
ALDH3B1	0.228300688250401	2.61425165861467e-06	9.44502318604533e-06	415	415
ALDH3B2	0.245007702916503	4.34112992606048e-07	1.78454136893915e-06	415	401
ALDH4A1	0.159766969475561	0.00109122144523046	0.0025260333901552	415	415
ALDH5A1	-0.0281803799360089	0.567010286520667	0.648483546984872	415	415
ALDH6A1	-0.177849853599254	0.000271350735539176	0.000702427828782777	415	415
ALDH7A1	-0.13438759684157	0.00610897822766752	0.0121572453659919	415	415
ALDH8A1	-0.20737290075115	2.06133937024431e-05	6.41887432843591e-05	415	399
ALDH9A1	0.0486202949801664	0.323119505827242	0.409775019146976	415	415
ALDOA	0.329531548416702	5.73456396835894e-12	5.01650329844548e-11	415	415
ALDOB	0.0266133225352823	0.588772908648609	0.668058996130103	415	411
ALDOC	0.0854191477635906	0.0822020860279465	0.126265450741643	415	415
ALG10B	-0.109358576591555	0.025895897821097	0.0448795658467597	415	415
ALG10	0.098615364771764	0.0446661869818899	0.0732781985487283	415	415
ALG11	0.219849703739754	6.16656074847066e-06	2.09259548888958e-05	415	415
ALG12	0.355321986180122	8.55439495468162e-14	1.00471915190729e-12	415	415
ALG13	-0.0228175875213047	0.643014676865015	0.715470376474828	415	415
ALG14	0.1992068192217	4.37090982235176e-05	0.000129507253379819	415	415
ALG1L2	0.0947164547430509	0.0538504685525169	0.0867690986675155	415	237
ALG1L	0.131641558567022	0.00724540337988836	0.0142297808660169	415	375
ALG1	0.410840834582855	2.48467798730117e-18	6.25032491208534e-17	415	415
ALG2	0.306425497931459	1.79892841150404e-10	1.23879220710484e-09	415	415
ALG3	0.559424833656523	1.51699247224772e-35	1.80477486771824e-32	415	415
ALG5	0.220919770495798	5.54176925840797e-06	1.89552313971421e-05	415	415
ALG6	0.217572290340094	7.72716324712739e-06	2.58189123861146e-05	415	415
ALG8	0.208862178875146	1.79147400087501e-05	5.62967086197905e-05	415	415
ALG9	-0.0823100074327227	0.0940191716486569	0.14192698511674	415	415
ALKBH1	-0.0207600608044777	0.673255368952734	0.741221546253432	415	415
ALKBH2	0.114857701109722	0.0192567787913658	0.0343567705588721	415	415
ALKBH3	-0.00662064078515797	0.893033009133695	0.919194778399249	415	415
ALKBH4	0.201753436819567	3.46874303403892e-05	0.000104196239214967	415	415
ALKBH5	-0.06386403074409	0.194146193433329	0.266590180065794	415	415
ALKBH6	0.203231728631266	3.02908660234582e-05	9.1725223135865e-05	415	415
ALKBH7	0.0194375726391618	0.692978379280837	0.758276764508339	415	415
ALKBH8	-0.311967202261763	8.08644707788257e-11	5.88727113571544e-10	415	415
ALK	-0.328884772894086	6.34091463025694e-12	5.51117311546827e-11	415	342
ALLC	-0.0663561284465074	0.177276841691342	0.246133323485096	415	205
ALMS1P	-0.0342999945734612	0.48590198681992	0.57339212809574	415	317
ALMS1	-0.184973027042108	0.00015090673524606	0.000407924180747336	415	415
ALOX12B	0.134715721236342	0.00598448639017524	0.0119388673546355	415	356
ALOX12P2	0.0702748199367626	0.152988099546829	0.216754492421012	415	356
ALOX12	-0.0931246122644454	0.0580273428851175	0.0928116259273626	415	413
ALOX15B	-0.0581939835467209	0.236837473769301	0.31602931154245	415	411
ALOX15	0.0954176487818406	0.0520915843892939	0.0842100786726456	415	374
ALOX5AP	-0.065868503793156	0.180489006392217	0.249848307608764	415	415
ALOX5	-0.0383722653864825	0.435607602920181	0.524986803197204	415	415
ALOXE3	0.226533487168281	3.13672905874375e-06	1.11730090195654e-05	415	395
ALPI	0.245572794657448	4.07583890441648e-07	1.68232330289435e-06	415	377
ALPK1	-0.167860280464748	0.000595503805173939	0.00144569252906529	415	415
ALPK2	-0.336206898681534	2.0040982003175e-12	1.90384622364591e-11	415	415
ALPK3	-0.229999900834954	2.19110419201664e-06	8.0208293725858e-06	415	415
ALPL	-0.0855291825035736	0.0818069366563836	0.125715773412002	415	415
ALPPL2	0.19018705357581	9.68474881412214e-05	0.00027013383638894	415	377
ALPP	0.0695713738561698	0.157151652194853	0.221836968573569	415	357
ALS2CL	0.114241771803746	0.0199180364307813	0.0354365136182751	415	415
ALS2CR11	-0.0231207955447058	0.638606140930644	0.71149722912589	415	370
ALS2CR12	-0.243842004111741	4.94179170502534e-07	2.0085960055092e-06	415	352
ALS2CR4	-0.195074065337134	6.32163102041347e-05	0.000182337403576529	415	415
ALS2CR8	-0.483333037033974	1.10887033095329e-25	1.35101821948978e-23	415	415
ALS2	0.0205378768780231	0.676553767028941	0.743915592689838	415	415
ALX1	0.110904157366942	0.0238554653641757	0.0417259177540823	415	135
ALX3	-0.0462040437780379	0.347776737168211	0.43580210870897	415	415
ALX4	-0.101534755678501	0.0386844965638357	0.0643945632101709	415	232
AMAC1L2	-0.237585462958184	9.79769547534241e-07	3.80854105302326e-06	415	370
AMAC1L3	-0.153763249842294	0.00167998380017599	0.00375153719317207	415	297
AMAC1	-0.0614284148884059	0.211739306530164	0.287096752881453	415	162
AMACR	0.11562370066521	0.0184611407049874	0.0330655836661681	415	415
AMBN	0.0974708823042308	0.047214501824702	0.077102406088381	415	94
AMBP	0.290271020738799	1.68425818840872e-09	9.99827468757453e-09	415	397
AMBRA1	0.154811166120467	0.00155979537618672	0.00350520683148627	415	415
AMD1	0.0768753532877163	0.117897182223935	0.173000835121461	415	415
AMDHD1	-0.0907581978755487	0.0647294537135985	0.102253628161957	415	409
AMDHD2	0.15229170849064	0.00186311606123868	0.00412270485104511	415	415
AMELX	0.0553413497295416	0.260652287199045	0.342139960319359	415	189
AMELY	0.0715702862215112	0.145540040480296	0.207540528711413	415	27
AMFR	-0.136032942576547	0.00550733419071845	0.011068849647946	415	415
AMHR2	-0.0117040666606211	0.812099086605591	0.85612218017191	415	263
AMH	0.0464541988774375	0.345170008218866	0.433014726226682	415	409
AMICA1	-0.22444835632258	3.88175454955047e-06	1.36181241569225e-05	415	415
AMIGO1	-0.153276531940583	0.00173864415617775	0.00387184299258918	415	415
AMIGO2	-0.169699685783282	0.000516919809206062	0.00127047066972811	415	415
AMIGO3	0.221921574867604	5.01192969324612e-06	1.72714735126773e-05	415	415
AMMECR1L	-0.108028685575589	0.0277702216525901	0.0478043010403978	415	415
AMMECR1	0.196337392699402	5.65185450839229e-05	0.000164354791419459	415	415
AMN1	-0.195533727608614	6.06970737501526e-05	0.000175672340669267	415	415
AMN	0.172294007158852	0.000422349127940812	0.00105365870391056	415	415
AMOTL1	-0.394778705362355	6.27309424192079e-17	1.26620090861126e-15	415	415
AMOTL2	-0.105120224979228	0.032279078512835	0.0546908237347816	415	415
AMOT	-0.0017280154337266	0.972003032732302	0.979307798681292	415	415
AMPD1	-0.0523774540345727	0.287092137058392	0.370663164507244	415	346
AMPD2	0.19791752917739	4.90819387308317e-05	0.000143992197683648	415	415
AMPD3	-0.10024315657215	0.0412416230526463	0.068230006236382	415	415
AMPH	-0.334046194918899	2.8243608980751e-12	2.59371526104749e-11	415	415
AMTN	0.00764880087060806	0.876545234370536	0.906173980857739	415	159
AMT	-0.155391224358302	0.00149670997250035	0.00337732446656473	415	415
AMY1A	-0.148615536061643	0.00240321033021051	0.00519783220281335	415	195
AMY2A	-0.108573519181135	0.026988698846533	0.0465996026879975	415	144
AMY2B	-0.342165367820402	7.6727805530654e-13	7.77854569853372e-12	415	413
AMZ1	-0.0541536759931748	0.271038312404712	0.353433260373005	415	413
AMZ2P1	-0.277220429504992	9.28356927345065e-09	4.90363511505718e-08	415	415
AMZ2	0.0893443127026702	0.0690289993018777	0.108250873139527	415	415
ANAPC10	-0.0710636162199863	0.148419418869294	0.211051307504146	415	415
ANAPC11	0.249247806264023	2.69452036766234e-07	1.1422484685804e-06	415	415
ANAPC13	0.0801640825170385	0.102939660171318	0.153717854914715	415	415
ANAPC16	-0.167942932675069	0.000591747245648775	0.00143778087977493	415	415
ANAPC1	-0.0149724201653348	0.76104526892099	0.81439897163635	415	415
ANAPC2	0.214511739376622	1.0424542564334e-05	3.40333128916312e-05	415	415
ANAPC4	-0.279482314385315	6.94972526137358e-09	3.74123485257601e-08	415	415
ANAPC5	0.162217627638542	0.00091103618540687	0.00214103031023169	415	415
ANAPC7	0.0650614212786425	0.185899878374372	0.256555958828714	415	415
ANGEL1	-0.039630664846602	0.420693152703376	0.51010305835886	415	415
ANGEL2	-0.249735843684873	2.54917117706953e-07	1.08381305562815e-06	415	415
ANGPT1	-0.3585271753208	4.93485229071319e-14	5.98724580561934e-13	415	415
ANGPT2	0.0791926362924658	0.107192467432906	0.159245457163987	415	415
ANGPT4	-0.0356978389548663	0.468293772279276	0.556313747098289	415	264
ANGPTL1	-0.520405311749022	3.54613032810983e-30	1.32815714603743e-27	415	415
ANGPTL2	-0.312253823424343	7.75531815145801e-11	5.6522994455221e-10	415	415
ANGPTL3	0.0161115514311241	0.74347992601931	0.7997672357677	415	360
ANGPTL4	0.00461617357038542	0.925303411619458	0.944299649189946	415	415
ANGPTL5	-0.312551536850546	7.42536975244843e-11	5.42919754875469e-10	415	260
ANGPTL6	0.0335211273497943	0.495865812732076	0.5826344078607	415	411
ANGPTL7	-0.508146357308654	1.25155331023293e-28	3.16408321243262e-26	415	391
ANG	0.204152246581298	2.78255884272143e-05	8.47676646995644e-05	415	415
ANK1	-0.0541033523524582	0.271484538019691	0.353901049400467	415	415
ANK2	-0.482559797457873	1.35805393615517e-25	1.60623630752855e-23	415	415
ANK3	-0.12809089826258	0.00899330543688777	0.0172800306347193	415	415
ANKAR	-0.393303060521169	8.36612503816717e-17	1.63641082105349e-15	415	415
ANKDD1A	-0.423030420905746	1.90309583844682e-19	6.10954179882331e-18	415	415
ANKFN1	0.152380123982615	0.00185161671882013	0.00409860437103394	415	308
ANKFY1	-0.221593335747749	5.17996583388223e-06	1.78110861935172e-05	415	415
ANKHD1-EIF4EBP3	-0.142205306909477	0.00369640609609247	0.00769213018761911	415	415
ANKHD1	-0.293573102318534	1.07829783290775e-09	6.58670301134379e-09	415	415
ANKH	-0.163086713846743	0.000854036702824148	0.00201527153361549	415	415
ANKIB1	-0.0382797873516901	0.436715501775974	0.525998750799135	415	415
ANKK1	-0.0725771743021155	0.139944699942691	0.20066512274661	415	388
ANKLE1	-0.158477015815016	0.0011987486257077	0.0027516389688955	415	413
ANKLE2	0.0343961797399611	0.484679048150649	0.572092452651303	415	415
ANKMY1	-0.00973313017657602	0.843291085125277	0.880787140914001	415	415
ANKMY2	0.00132667502882927	0.978503666354344	0.983121542574099	415	415
ANKRA2	-0.122643115151576	0.0124074178513758	0.0231238505385251	415	415
ANKRD10	-0.237740828295553	9.63476312851909e-07	3.7480877913887e-06	415	415
ANKRD11	-0.11928952366996	0.0150376749047472	0.0274566195674381	415	415
ANKRD12	-0.383026137183895	5.97239044598684e-16	1.01250290670649e-14	415	415
ANKRD13A	-0.357279833043332	6.11746928960807e-14	7.29945819364738e-13	415	415
ANKRD13B	-0.052926510013193	0.282062799328677	0.365172200513538	415	415
ANKRD13C	-0.172968622111283	0.000400542171843551	0.00100408594763706	415	415
ANKRD13D	0.0495045197538529	0.314387251837323	0.400486843146798	415	415
ANKRD16	-0.0183232024416604	0.709760782343106	0.771727962092862	415	415
ANKRD17	-0.109542794997451	0.0256450592041155	0.0445135017510501	415	415
ANKRD19	-0.199167484877862	4.38644524624309e-05	0.000129891442321034	415	415
ANKRD1	0.0326914192420994	0.50659837762826	0.592765530085713	415	336
ANKRD20A3	-0.1487966972409	0.0023735623465292	0.00513961857375394	415	398
ANKRD20A4	-0.135283321197311	0.00577450441206425	0.0115495798787579	415	311
ANKRD20B	-0.0235505566919593	0.632379340166979	0.706271586221059	415	392
ANKRD22	0.110867791572502	0.0239018295320767	0.041792556608131	415	415
ANKRD23	-0.0763508844532875	0.120432234038434	0.176222104863792	415	415
ANKRD24	0.00357857936235605	0.942059530780951	0.956914333117039	415	415
ANKRD26P1	0.00687133832047834	0.889008247159359	0.915918204135933	415	206
ANKRD26	-0.26159599549986	6.39140723484107e-08	2.99365936370219e-07	415	415
ANKRD27	-0.121395503388546	0.0133342920351883	0.0246649036410905	415	415
ANKRD28	-0.108178664331449	0.0275531726682046	0.0474589437246157	415	415
ANKRD29	-0.302506073657011	3.13511206659884e-10	2.08440636249052e-09	415	413
ANKRD2	-0.0986577341153439	0.0445741105926213	0.0731538673537366	415	282
ANKRD30A	0.077167273936508	0.116504346827921	0.171205435922016	415	106
ANKRD30B	-0.151468314584504	0.00197338867557204	0.00434295821147384	415	190
ANKRD31	-0.0622754053801828	0.205495513821583	0.279837514613622	415	326
ANKRD32	-0.138388070933589	0.00473873790538903	0.00966431119658093	415	415
ANKRD33	0.216167845899012	8.87000906231488e-06	2.93322323880508e-05	415	276
ANKRD34A	-0.315775363897507	4.62278473546714e-11	3.49778605592304e-10	415	415
ANKRD34B	0.142855200560795	0.00354123984449349	0.00739739473816163	415	246
ANKRD34C	-0.159357759831896	0.00112432913909761	0.00259495113982074	415	232
ANKRD35	-0.299858035310085	4.54161569292624e-10	2.94498805352463e-09	415	414
ANKRD36BP1	-0.0105021901608426	0.831087941442197	0.871597283674796	415	415
ANKRD36B	-0.273688735420458	1.451403885622e-08	7.45798871613441e-08	415	415
ANKRD36	-0.354945761385955	9.12129623277952e-14	1.06573204106277e-12	415	415
ANKRD37	-0.0487910260781389	0.321421275251195	0.408030711270112	415	415
ANKRD39	0.123901668696068	0.0115304884333316	0.0216330360449101	415	415
ANKRD40	-0.329444647122505	5.81261357676656e-12	5.08038502982298e-11	415	415
ANKRD42	0.0579335654407252	0.238945742509853	0.318114935067496	415	415
ANKRD43	0.175101824897858	0.000338289132836083	0.000859858955838857	415	414
ANKRD44	-0.363282653673161	2.15678382849657e-14	2.78728133746602e-13	415	415
ANKRD45	0.0348476455819389	0.478961192019455	0.566888466092783	415	403
ANKRD46	-0.0490227442513371	0.319125724350851	0.405600312637212	415	415
ANKRD49	-0.100765248693909	0.0401912966810152	0.0666373382391599	415	415
ANKRD50	-0.28579733386893	3.05379998925091e-09	1.74176832438239e-08	415	415
ANKRD52	0.123015119407636	0.0121422819295917	0.0226714966789136	415	415
ANKRD53	-0.318317619271175	3.1684513096936e-11	2.47229659485158e-10	415	414
ANKRD54	0.27459657486869	1.29468463204876e-08	6.69864330600822e-08	415	415
ANKRD55	-0.322562863668929	1.67270510224264e-11	1.35756262812429e-10	415	385
ANKRD56	0.333797384916954	2.9376715021223e-12	2.68965170350492e-11	415	414
ANKRD57	-0.0360596034188472	0.463794763364506	0.552062205653404	415	415
ANKRD58	0.0501984536593203	0.307643540041043	0.393056891808597	415	415
ANKRD5	0.318646398006622	3.01659375245383e-11	2.36109166576543e-10	415	415
ANKRD6	-0.219134313032458	6.62112633213695e-06	2.23597061391668e-05	415	415
ANKRD7	-0.12713936178352	0.00952138653342281	0.0181910110181822	415	180
ANKRD9	0.188475517507104	0.000112172994531622	0.000309171274789052	415	415
ANKS1A	-0.264250895241553	4.64489990819507e-08	2.22087708376466e-07	415	415
ANKS1B	-0.458608669863641	5.64752844834472e-23	3.87190721585667e-21	415	407
ANKS3	-0.0529040145529415	0.282267680144922	0.365390670182479	415	415
ANKS4B	0.168699903768941	0.000558350914700704	0.00136302320456509	415	410
ANKS6	0.0500977444403015	0.308616278846429	0.394121727819569	415	415
ANKZF1	0.0402179879174832	0.413835766188643	0.502873610380035	415	415
ANLN	0.265826981173101	3.83674221858799e-08	1.86086598011852e-07	415	415
ANO10	0.0258475403033372	0.599545687660556	0.677041403290605	415	415
ANO1	-0.0218178138863807	0.657639293809721	0.728071831285163	415	415
ANO2	-0.076537313418047	0.119526292014698	0.175111862078759	415	409
ANO3	0.127931480710362	0.0090799192506743	0.0174298943474647	415	348
ANO4	-0.133511510770093	0.00645283258029829	0.0127874327784179	415	350
ANO5	-0.170149440329266	0.000499229140082127	0.00123073005340822	415	413
ANO6	-0.383697923134043	5.26331426014824e-16	9.00596708219105e-15	415	415
ANO7	0.223582623060776	4.23834544957561e-06	1.4781951494683e-05	415	415
ANO8	0.0692465445261285	0.159102889209141	0.22413149921675	415	415
ANO9	0.103380075299475	0.0352648647418807	0.0592385290203104	415	415
ANP32A	0.0694524390226879	0.15786398119651	0.222711985191086	415	415
ANP32B	0.00971593404934831	0.843564387004836	0.881027096678172	415	415
ANP32C	0.0231350237598903	0.638399578500557	0.711306273422971	415	354
ANP32D	-0.0598233585374228	0.223943775016173	0.301067724654487	415	59
ANP32E	-0.0110074125783506	0.823093106108728	0.865096818118226	415	415
ANPEP	-0.0190410923708967	0.698932690479598	0.763337057047715	415	415
ANTXR1	-0.234214770360086	1.40573219333475e-06	5.32414487082311e-06	415	415
ANTXR2	-0.358151252320735	5.26544678389591e-14	6.35365508716381e-13	415	415
ANTXRL	0.0500244797960584	0.30932520561637	0.394819931652596	415	52
ANUBL1	-0.141296642634622	0.00392368536486216	0.00811914635812739	415	415
ANXA10	0.0866798698260475	0.0777659749379689	0.120209174802845	415	400
ANXA11	0.165603721016013	0.000707019268224427	0.00169375191022373	415	415
ANXA13	-0.00264641172338614	0.957135150763194	0.968296617349911	415	409
ANXA1	-0.110502552197161	0.0243718223038157	0.0425334460345735	415	415
ANXA2P1	-0.12585920652173	0.0102752451775508	0.0194974257966045	415	415
ANXA2P2	0.133586500040692	0.00642273537044259	0.0127327801281319	415	415
ANXA2P3	-0.0572634384782345	0.244431439664405	0.324299781370545	415	370
ANXA2	0.190223473562678	9.65438629190468e-05	0.000269398403357853	415	415
ANXA3	0.115848517209706	0.0182331344915211	0.0326832531322356	415	415
ANXA4	0.332859894285751	3.40590066680157e-12	3.08898390072026e-11	415	415
ANXA5	0.040699522805245	0.408263017520935	0.497770363250296	415	415
ANXA6	-0.318010161152848	3.31719095900193e-11	2.57445077305503e-10	415	415
ANXA7	0.0145847124933866	0.76705231896649	0.81900713499616	415	415
ANXA8L1	-0.0334524108386242	0.496750069109061	0.583368374621458	415	32
ANXA8L2	0.026816697897561	0.585926925258237	0.665449469129542	415	402
ANXA8	-0.0260021281148586	0.597363841323246	0.675029818458076	415	401
ANXA9	0.224800812427272	3.7449470084959e-06	1.31609996953657e-05	415	415
AOAH	-0.148627666597499	0.00240121460233306	0.00519407115852257	415	414
AOC2	-0.13916070754844	0.00450852202005402	0.00922830258633666	415	415
AOC3	-0.480251025829469	2.47999642426457e-25	2.81786110566017e-23	415	415
AOX1	-0.385150099966594	4.00106267624149e-16	7.00618983783413e-15	415	413
AOX2P	0.0133886880488618	0.785669823242575	0.834129772970136	415	30
AP1AR	0.106903504873687	0.0294459215856558	0.0504270757044782	415	415
AP1B1	0.29475569954895	9.17850750631836e-10	5.6751853963708e-09	415	415
AP1G1	0.0879377986541951	0.0735353106538969	0.114456799905731	415	415
AP1G2	0.250150720233735	2.43157218828167e-07	1.03664729148391e-06	415	415
AP1M1	-0.142915051842891	0.00352725114955048	0.00737121869184319	415	415
AP1M2	0.381351215062251	8.17428661121957e-16	1.35290463757705e-14	415	415
AP1S1	0.411673874938516	2.09149374455068e-18	5.36807880501746e-17	415	415
AP1S2	-0.500720724977718	1.01134493023308e-27	2.00533835431021e-25	415	415
AP1S3	0.232237032564727	1.7330226806956e-06	6.4561399368334e-06	415	415
AP2A1	0.161155817055977	0.000985438042271873	0.00230250512996172	415	415
AP2A2	-0.0082764908641787	0.866505187422654	0.898767496570243	415	415
AP2B1	0.0262605796424296	0.593724123889542	0.672118571905631	415	415
AP2M1	0.157599601518154	0.00127737135563718	0.00292018036258188	415	415
AP2S1	0.285940636312303	2.99662641505101e-09	1.71157213342013e-08	415	415
AP3B1	-0.0559486410901138	0.255448992800336	0.336730488130534	415	415
AP3B2	-0.226274007255236	3.22138264564674e-06	1.14443112608827e-05	415	373
AP3D1	0.233177646463975	1.56917499242715e-06	5.89241816224268e-06	415	415
AP3M1	-0.0705986761328378	0.151099602536123	0.214380179676822	415	415
AP3M2	-0.120363687118305	0.0141463747359689	0.0259840549482309	415	415
AP3S1	-0.147804440179925	0.00254013582546622	0.00547291435709538	415	415
AP3S2	0.0413583722720728	0.400710811964287	0.490253231624082	415	415
AP4B1	0.0545861647016329	0.267224028442076	0.349315277613818	415	415
AP4E1	-0.216256667320338	8.7932052187384e-06	2.91115690864273e-05	415	415
AP4M1	0.205706325186455	2.40894225312939e-05	7.41887277028489e-05	415	415
AP4S1	-0.410914021827342	2.44740421157854e-18	6.1642279177056e-17	415	415
APAF1	0.0236647746379489	0.63072877373122	0.705051094274798	415	415
APBA1	-0.226405872150645	3.17809339867891e-06	1.13123792658009e-05	415	415
APBA2	-0.0590391355615803	0.230085735966216	0.308402946724727	415	415
APBA3	0.0214007799898063	0.663778858788201	0.733422796330741	415	415
APBB1IP	-0.108432727168884	0.027188819689609	0.0469032649456108	415	415
APBB1	-0.346504607921047	3.76388645123105e-13	3.9897590920413e-12	415	415
APBB2	-0.331528949560507	4.1979936102939e-12	3.75019526361282e-11	415	415
APBB3	-0.283567463816124	4.09228398794834e-09	2.28321223879324e-08	415	415
APC2	-0.207244213338154	2.08638625621594e-05	6.48887621589535e-05	415	414
APCDD1L	-0.253657187194832	1.62581110357272e-07	7.10962801508287e-07	415	409
APCDD1	-0.0348988853354231	0.478314562870063	0.566288827140843	415	415
APCS	0.0929390082500539	0.0585313634392432	0.0935068582589805	415	26
APC	-0.386172618713137	3.29586345328953e-16	5.84726652129655e-15	415	415
APEH	0.290131775848924	1.71601422765916e-09	1.01718604204005e-08	415	415
APEX1	0.129309635587133	0.00835507965062261	0.0161658362129381	415	415
APEX2	0.589512671608345	3.37815937995413e-40	1.62672582425685e-36	415	415
APH1A	0.413848273046973	1.33103906552532e-18	3.57982248673531e-17	415	415
APH1B	-0.236739672666203	1.07320748831677e-06	4.13834536724626e-06	415	415
API5	-0.16020880860258	0.00105648415696911	0.0024527161180353	415	415
APIP	0.0203167119479363	0.679843189737476	0.746792180527424	415	415
APITD1	0.294978927416696	8.90285138710979e-10	5.51317113607764e-09	415	415
APLF	-0.34409680115294	5.59585144267941e-13	5.79202126039872e-12	415	415
APLNR	-0.130443429790204	0.00779791405702143	0.0151939125051309	415	415
APLN	0.286796435540335	2.67619774561935e-09	1.53771953824659e-08	415	415
APLP1	0.0433364586309522	0.378544260042951	0.467745458172573	415	414
APLP2	0.0156898493466623	0.749967603528518	0.805399818476307	415	415
APOA1BP	0.318674363335362	3.00400959847026e-11	2.35286307791996e-10	415	415
APOA1	0.148103515522458	0.00248884072590199	0.00536811386172206	415	408
APOA2	0.0800405881532163	0.103472759481771	0.15444008086801	415	258
APOA4	0.109683984376535	0.0254542306531323	0.0442240198401856	415	300
APOA5	0.225533284247674	3.47521823564132e-06	1.22835177937514e-05	415	287
APOB48R	0.032434847197905	0.509941688495439	0.595953464106105	415	415
APOBEC1	0.127012321508581	0.00959393666107251	0.0183140508702399	415	382
APOBEC2	-0.105973506847061	0.0308956549789295	0.0525980321505766	415	410
APOBEC3A	0.0230607396322119	0.639478328612916	0.712233558907222	415	410
APOBEC3B	0.17680034040315	0.000295303720708603	0.00075880037496271	415	415
APOBEC3C	-0.269994452637221	2.30067259518348e-08	1.15404521918616e-07	415	415
APOBEC3D	-0.203978636279198	2.82754959663653e-05	8.5982845575062e-05	415	415
APOBEC3F	-0.212612010927422	1.25266622842119e-05	4.04198699263218e-05	415	415
APOBEC3G	-0.293081800439519	1.15268783746587e-09	7.0156820682357e-09	415	415
APOBEC3H	-0.192581727365448	7.8683347562119e-05	0.000223068503566562	415	407
APOBEC4	0.0556861766261767	0.257688903671775	0.339103500421835	415	368
APOB	-0.0992284723199768	0.0433492631340766	0.071337579079471	415	395
APOC1P1	0.063577772809839	0.196156656062416	0.269026361649339	415	185
APOC1	-0.0611835953639278	0.213569244436488	0.289005464332171	415	415
APOC2	0.0843049599868092	0.0862907491587017	0.131755277195738	415	415
APOC3	0.197241374107932	5.21432978221793e-05	0.000152398583591557	415	249
APOC4	-0.0498921690973011	0.310608191060614	0.39619391171802	415	221
APOD	-0.287477507403535	2.44519319460613e-09	1.41256876209395e-08	415	415
APOE	-0.0515363522359092	0.29491291781033	0.379524927635145	415	415
APOF	0.0042315642818034	0.931511018826008	0.948487658246791	415	220
APOH	0.199438149017623	4.2805912708857e-05	0.00012701725125244	415	300
APOL1	0.144542017731291	0.00316566739266389	0.0066909418974425	415	415
APOL2	0.0502100019197308	0.30753212608101	0.392989021923828	415	415
APOL3	-0.202472195621685	3.24793168264005e-05	9.79561859251341e-05	415	415
APOL4	-0.0218561094176617	0.657076651741117	0.727705148151889	415	414
APOL5	-0.0588621233343191	0.231488435032973	0.310056529704761	415	142
APOL6	-0.0317995310109769	0.518269537099176	0.60355855287792	415	415
APOLD1	-0.229278489280185	2.36206430826165e-06	8.5999551097375e-06	415	415
APOM	-0.105913173722955	0.0309917787344863	0.0527350433202916	415	415
APOOL	-0.0563873695680612	0.251734997899299	0.332523725135199	415	415
APOO	0.33004122405341	5.29699063797772e-12	4.65385037589485e-11	415	415
APPBP2	-0.26697489211071	3.33550585981258e-08	1.63602974435289e-07	415	415
APPL1	-0.286473343811723	2.79305763033811e-09	1.60117887113346e-08	415	415
APPL2	0.129864845503823	0.00807795421718912	0.0156776340123453	415	415
APP	0.00927737642149037	0.850540736159909	0.886299468743066	415	415
APRT	0.264084716638469	4.73912041083593e-08	2.2605827903103e-07	415	415
APTX	0.233598910665375	1.50070399333495e-06	5.65736034766063e-06	415	415
AQP10	0.0959986011231697	0.0506708227365215	0.0821760395995628	415	328
AQP11	0.218095089930681	7.33872162526561e-06	2.46145348044771e-05	415	415
AQP12A	0.0164390855494411	0.738453439948245	0.795848135708626	415	175
AQP12B	0.0447769412130832	0.3628854079277	0.451374992333194	415	349
AQP1	-0.221430166019789	5.26548461972848e-06	1.80805477816653e-05	415	415
AQP2	0.216845149924023	8.30011418112081e-06	2.76101660054553e-05	415	348
AQP3	0.106395799167242	0.0302299643719064	0.0515950235798994	415	415
AQP4	-0.218530646465616	7.029379372501e-06	2.36515052085897e-05	415	269
AQP5	0.186282052077985	0.000135156266240559	0.000367855670127212	415	402
AQP6	0.139971429252322	0.0042778574954034	0.00879443665831814	415	388
AQP7P1	-0.258704908974814	9.01199406012955e-08	4.12556767465188e-07	415	383
AQP7P3	-0.268423102011603	2.79283793095027e-08	1.38647882065462e-07	415	182
AQP7	0.0465123966565368	0.344565345577111	0.432363451687372	415	406
AQP8	-0.0843530567360485	0.0861109335657224	0.131510506030864	415	226
AQP9	0.146586648520417	0.00275910173547046	0.00589632635248204	415	415
AQPEP	-0.156973127938266	0.00133638047994917	0.00304406973836829	415	371
AQR	-0.0648538305323336	0.187310739967234	0.25816816926791	415	415
ARAF	0.418635772158189	4.86396111031008e-19	1.42364129458786e-17	415	415
ARAP1	-0.0789856846659468	0.10811613682749	0.160429117192663	415	415
ARAP2	-0.0879019627621581	0.0736531839493665	0.114622625836868	415	415
ARAP3	0.0827536537832257	0.0922543443910477	0.139638086761633	415	415
ARCN1	0.1185381265489	0.0156900996821432	0.0285268128435227	415	415
ARC	-0.084134157677667	0.0869317578605057	0.132643893076479	415	407
AREG	0.207262733050467	2.08276399939887e-05	6.4786068729379e-05	415	415
ARF1	0.467418598224987	6.49296388850463e-24	5.33821929451244e-22	415	415
ARF3	0.192891130847461	7.65856873335431e-05	0.000217579087838307	415	415
ARF4	0.189539781547531	0.000102395800173985	0.000283964768753442	415	415
ARF5	0.262489187310473	5.74288686341332e-08	2.70745656905675e-07	415	415
ARF6	0.0917300767158311	0.061903651821763	0.0983118459438678	415	415
ARFGAP1	0.412723113612988	1.68239785928058e-18	4.41902554596751e-17	415	415
ARFGAP2	0.094878863608669	0.0534387451279503	0.0861731594488398	415	415
ARFGAP3	0.179612488950563	0.000235161026894637	0.000615202660580008	415	415
ARFGEF1	0.00891811909894269	0.85626434128915	0.891207611289269	415	415
ARFGEF2	0.185676014130242	0.000142246008568217	0.000385957274388541	415	415
ARFIP1	0.0392216203617259	0.425508040434837	0.515045790759147	415	415
ARFIP2	0.427449358098114	7.30489242605823e-20	2.58289247057741e-18	415	415
ARFRP1	0.179030830251492	0.000246572226517523	0.000642644752747023	415	415
ARG1	-0.108296405489504	0.0273838009434083	0.0472074134061057	415	314
ARG2	-0.0914224364189671	0.0627869202447441	0.0995816704791366	415	415
ARGFXP2	-0.195178716322037	6.2634233743648e-05	0.000180813214025875	415	410
ARGFX	-0.0382678435192582	0.436858708267426	0.526077247675421	415	211
ARGLU1	-0.215370718788768	9.58846393777827e-06	3.14969438267932e-05	415	415
ARHGAP10	-0.411879303872432	2.00435792490998e-18	5.16409414411521e-17	415	415
ARHGAP11A	0.243072037470813	5.38150655091667e-07	2.1746447550907e-06	415	415
ARHGAP11B	0.193616530845956	7.18724030547155e-05	0.000205197536953927	415	415
ARHGAP12	0.0751537958068006	0.126377599362546	0.183778181414113	415	415
ARHGAP15	-0.351099560261317	1.74916890549261e-13	1.95885609709789e-12	415	415
ARHGAP17	-0.214888251533232	1.00498687257781e-05	3.29270362836324e-05	415	415
ARHGAP18	0.0961354449363107	0.0503409096596093	0.081673744414054	415	415
ARHGAP19	-0.119432079996214	0.0149166191508297	0.027260198999325	415	415
ARHGAP1	-0.1261018529508	0.0101284160659177	0.0192435147894021	415	415
ARHGAP20	-0.427936892916038	6.56686751523545e-20	2.35070611496703e-18	415	415
ARHGAP21	-0.0829249036985858	0.0915802440545897	0.13874235475686	415	415
ARHGAP22	-0.251573879790629	2.06656294843041e-07	8.90418313421497e-07	415	415
ARHGAP23	-0.230301649743467	2.12316506731812e-06	7.79611719072423e-06	415	415
ARHGAP24	-0.288274589055746	2.19936296859231e-09	1.28116693662959e-08	415	415
ARHGAP25	-0.272123778089615	1.76565427482472e-08	8.9769627220538e-08	415	415
ARHGAP26	0.0984615003708872	0.0450019081575811	0.0737631568593143	415	415
ARHGAP27	0.23702829685251	1.04040063887728e-06	4.02104011490408e-06	415	415
ARHGAP28	-0.210764673146685	1.49529718248515e-05	4.76258039618303e-05	415	415
ARHGAP29	-0.247110423433746	3.43052643277937e-07	1.43233685183655e-06	415	415
ARHGAP30	-0.228386800827965	2.59104723072777e-06	9.367881702086e-06	415	415
ARHGAP31	-0.307544343293482	1.53281024035479e-10	1.06459777167499e-09	415	415
ARHGAP32	0.115774532506705	0.0183078961893257	0.0328056348391169	415	415
ARHGAP33	-0.0350038865987596	0.476990967242225	0.565052557399052	415	415
ARHGAP36	-0.137212479022103	0.00510939358680914	0.0103503090237595	415	188
ARHGAP39	0.2431189589769	5.35366831812302e-07	2.16469295749776e-06	415	415
ARHGAP42	-0.0509308852160918	0.300629948870205	0.385949010784556	415	415
ARHGAP4	-0.0260946306114932	0.596059987213202	0.674008344033715	415	415
ARHGAP5	-0.256266518106327	1.20028854877214e-07	5.37670784029159e-07	415	415
ARHGAP6	-0.23662359474942	1.08667938756599e-06	4.18550573481665e-06	415	415
ARHGAP8	0.240910688958698	6.82589648933186e-07	2.71411226328206e-06	415	415
ARHGAP9	-0.257273988336024	1.06663231673437e-07	4.81424650880445e-07	415	415
ARHGDIA	0.26775294891321	3.03240814084782e-08	1.50062281988371e-07	415	415
ARHGDIB	-0.161507210321548	0.00096021670940962	0.00224694931711322	415	415
ARHGDIG	-0.0853153024845533	0.0825764212808353	0.126792295809664	415	337
ARHGEF10L	-0.0887808331347094	0.0708064157725505	0.110703444573271	415	415
ARHGEF10	-0.197346060232154	5.16578066851979e-05	0.000151066966484692	415	415
ARHGEF11	0.0971503662309887	0.0479496261855981	0.0781640355931105	415	415
ARHGEF12	-0.194912131532845	6.41270628729427e-05	0.000184832527662144	415	415
ARHGEF15	-0.202920619423448	3.11698270952708e-05	9.42739274714897e-05	415	415
ARHGEF16	0.438184541143098	6.72297268040307e-21	2.94311953379117e-19	415	415
ARHGEF17	-0.31880151113251	2.94743675261628e-11	2.314126875841e-10	415	415
ARHGEF18	-0.151901830452801	0.00191460745484179	0.00422831794869789	415	415
ARHGEF19	0.275804423235391	1.11136957718367e-08	5.82015787119103e-08	415	415
ARHGEF1	-0.0616591105259687	0.210025297887237	0.285256977353392	415	415
ARHGEF2	-0.087393621544741	0.0753418865167807	0.116944716408434	415	415
ARHGEF33	-0.274108927236854	1.37670968878502e-08	7.10123781068021e-08	415	408
ARHGEF35	0.323108479082836	1.53973689988633e-11	1.25518656993958e-10	415	415
ARHGEF37	-0.158795206541992	0.00117135478934058	0.00269487551068289	415	415
ARHGEF38	0.237086578275259	1.03389374025159e-06	3.99741940290355e-06	415	410
ARHGEF3	-0.204761375595115	2.63000919903335e-05	8.0435409119083e-05	415	415
ARHGEF4	-0.184530732145719	0.000156606692172463	0.000422428694210197	415	415
ARHGEF5	0.2562849761872	1.19770059915447e-07	5.36749271391519e-07	415	415
ARHGEF6	-0.369508282855117	7.14644012616781e-15	1.00512344611783e-13	415	415
ARHGEF7	-0.202151766640766	3.34467527853618e-05	0.000100618856921604	415	415
ARHGEF9	-0.258172791958363	9.59601091950774e-08	4.36820438548377e-07	415	415
ARID1A	-0.225477648743461	3.49503631238857e-06	1.23470933481326e-05	415	415
ARID1B	-0.283446102326095	4.15769395150481e-09	2.31906674487548e-08	415	415
ARID2	-0.288078718396758	2.25744947247627e-09	1.31160343524368e-08	415	415
ARID3A	0.0168360545786108	0.732376291138009	0.790749011758821	415	415
ARID3B	0.0765024106741888	0.11969549415728	0.175321651892453	415	415
ARID3C	0.221716440723058	5.11632408221264e-06	1.76072238493705e-05	415	252
ARID4A	-0.472312737220557	1.89970204655343e-24	1.76245293080473e-22	415	415
ARID4B	-0.243087453007017	5.37234530758084e-07	2.17137657565592e-06	415	415
ARID5A	-0.218531430626587	7.02883381679426e-06	2.36515052085897e-05	415	415
ARID5B	-0.335431761662854	2.26728572965268e-12	2.12689489249655e-11	415	415
ARIH1	-0.165797657876109	0.000696724837037575	0.00167057022277237	415	415
ARIH2	-0.242672807846791	5.62405877599055e-07	2.26722321595393e-06	415	415
ARL10	-0.288078883225036	2.25739997141779e-09	1.31160343524368e-08	415	414
ARL11	-0.0581841538588919	0.236916813360089	0.316105587534514	415	415
ARL13A	-0.106158402700714	0.0306026624570708	0.0521563030415654	415	335
ARL13B	-0.0679334284838362	0.167177171328177	0.233990193087362	415	415
ARL14	0.0817082491449139	0.0964559589975541	0.145067488333843	415	412
ARL15	-0.166672644232043	0.000651982276499655	0.00157148629986957	415	415
ARL16	-0.0250605560916189	0.610708454645019	0.687086441108644	415	415
ARL17A	-0.225840375887768	3.36774564350553e-06	1.19223972763696e-05	415	415
ARL17B	-0.109995103370771	0.0250380452790474	0.0435645617488587	415	361
ARL1	-0.00683702581698681	0.889558942833305	0.916288750639348	415	415
ARL2BP	-0.142796320466932	0.00355505060293316	0.00742317762175545	415	415
ARL2	-0.102258732089942	0.0373107926033681	0.062302739465251	415	415
ARL3	-0.144447703674473	0.00318567170663887	0.00672900368321369	415	415
ARL4A	-0.0741480703077368	0.131546465592311	0.19018709461752	415	415
ARL4C	-0.128884730640966	0.00857285640687837	0.0165460464575928	415	415
ARL4D	-0.328287738010747	6.95592507420934e-12	6.01211900110615e-11	415	415
ARL5A	-0.323717839554492	1.40341228036686e-11	1.15382168172438e-10	415	415
ARL5B	0.150503967628219	0.00211011040599636	0.00461422672302696	415	415
ARL5C	-0.138523986415104	0.00469748739646693	0.00958985390063023	415	198
ARL6IP1	0.319339133528339	2.71949876791346e-11	2.14851025707226e-10	415	415
ARL6IP4	0.0847585540941733	0.0846068947076029	0.129585342329517	415	415
ARL6IP5	-0.263172762687716	5.28996145670764e-08	2.50502155143788e-07	415	415
ARL6IP6	0.0494132644036852	0.31528123102769	0.401445662146501	415	415
ARL6	-0.173486556141824	0.00038451619326509	0.000966787668919249	415	415
ARL8A	0.205684434186032	2.41385801374702e-05	7.43191936794543e-05	415	415
ARL8B	-0.280685630439618	5.95122284671719e-09	3.23557747513052e-08	415	415
ARL9	-0.0697170537890636	0.15628245126922	0.220742550242334	415	398
ARMC10	0.128760089941658	0.00863769059595951	0.0166568737894051	415	415
ARMC1	-0.0294648902914054	0.549463038126641	0.632744402784907	415	415
ARMC2	-0.027642291232502	0.574439620565189	0.655423746244553	415	415
ARMC3	0.120568557215324	0.0139817576286446	0.0257143810165807	415	335
ARMC4	-0.323727971200835	1.40124829479441e-11	1.15251105173716e-10	415	336
ARMC5	0.124139820290374	0.0113708592031591	0.0213612880720689	415	415
ARMC6	0.278122281227667	8.27396574989689e-09	4.40370940241223e-08	415	415
ARMC7	0.389923642320063	1.60892276064829e-16	3.01021857854873e-15	415	415
ARMC8	-0.107407233470382	0.0286853101184917	0.0492203611730292	415	415
ARMC9	-0.234038299652666	1.43234035887039e-06	5.4157943088715e-06	415	415
ARMCX1	-0.38626249049572	3.24006730076383e-16	5.76344425311772e-15	415	415
ARMCX2	-0.317024945960212	3.84113627267997e-11	2.94827252808168e-10	415	415
ARMCX3	-0.0211063837836771	0.668126566643359	0.737038279173227	415	415
ARMCX5	0.0710692177299727	0.148387350533869	0.211020543140732	415	415
ARMCX6	0.0527501608870973	0.283671620777169	0.366902764610746	415	415
ARMS2	-0.16403489504002	0.000795620314360924	0.00188824307097095	415	256
ARNT2	-0.113329835281738	0.0209333318251795	0.037053792767745	415	415
ARNTL2	0.0854646299635242	0.0820385668313575	0.126033423028044	415	415
ARNTL	-0.135978368370773	0.00552640289006212	0.0111005560086907	415	415
ARNT	-0.214741910162721	1.01939471641261e-05	3.33504660942171e-05	415	415
ARPC1A	0.279551695828077	6.88798902890736e-09	3.71123728552896e-08	415	415
ARPC1B	0.335687071962587	2.17707093669046e-12	2.04987242525906e-11	415	415
ARPC2	0.00275656591958627	0.955352764531437	0.967019151326175	415	415
ARPC3	0.0930587807010191	0.0582057002332762	0.0930380373996689	415	415
ARPC4	0.314483519118645	5.59339061024524e-11	4.18057372846304e-10	415	415
ARPC5L	0.339221163646322	1.23624005837012e-12	1.21314678217058e-11	415	415
ARPC5	0.131911665017479	0.00712578806114181	0.0140111864219904	415	415
ARPM1	0.0352330979201767	0.474108592669825	0.562174372064628	415	415
ARPP19	-0.379919385886955	1.06745444025244e-15	1.73268587914171e-14	415	415
ARPP21	-0.322911766796091	1.58644223000355e-11	1.29169863533904e-10	415	154
ARR3	-0.0556099466806269	0.25834199756493	0.339791045116128	415	163
ARRB1	-0.0759157572632871	0.122567546934813	0.178996941061202	415	415
ARRB2	0.110234076155668	0.0247223688198112	0.0430597579556219	415	415
ARRDC1	0.409758886863214	3.10545813346502e-18	7.64086262157299e-17	415	415
ARRDC2	-0.0326250748546157	0.507461788754768	0.593604087771265	415	415
ARRDC3	-0.353509200474079	1.16445796096562e-13	1.33358789697223e-12	415	415
ARRDC4	-0.245589322303153	4.06831931254258e-07	1.67990522858664e-06	415	415
ARRDC5	-0.388263518303602	2.21238787014775e-16	4.03476507427757e-15	415	408
ARSA	0.126668110262139	0.00979298258506556	0.0186482508975568	415	415
ARSB	-0.331175593994906	4.43687597577351e-12	3.94616607783726e-11	415	415
ARSD	0.20809250170125	1.92645567851861e-05	6.02203494560108e-05	415	415
ARSE	0.139935778975748	0.00428777211888207	0.00881213200938825	415	412
ARSF	0.007682939759392	0.87599865059688	0.905966082446405	415	175
ARSG	-0.205162729814957	2.53386267142056e-05	7.77181870328797e-05	415	415
ARSH	0.170495310414559	0.000486009044282728	0.00120077362822113	415	268
ARSI	-0.107192561762617	0.0290073701462689	0.0497265690123994	415	415
ARSJ	-0.158242624400381	0.00121930382297562	0.00279533210379527	415	415
ARSK	-0.323214663476409	1.51508597684377e-11	1.2365865166128e-10	415	415
ART1	-0.0475564607339491	0.333832294838541	0.42111633275803	415	231
ART3	-0.115937767707895	0.0181433012193773	0.0325453008569318	415	388
ART4	-0.25635268840244	1.188252866302e-07	5.33105905522582e-07	415	345
ART5	0.0515975639025225	0.294339002686904	0.378882785727001	415	377
ARTN	0.144713751273264	0.00312953490736687	0.00662105283005804	415	413
ARV1	-0.0318706942562789	0.517333243654363	0.602606971889045	415	415
ARVCF	-0.11350592429269	0.0207338553036038	0.0367457258600935	415	415
ARX	0.0710428764110128	0.148538199044162	0.211205362462611	415	368
AR	-0.378971378447181	1.27283639745776e-15	2.03663893501449e-14	415	407
AS3MT	-0.16421318595899	0.000785057528219275	0.00186643805198482	415	415
ASAH1	-0.0635336724328954	0.196467730478368	0.269284348666643	415	415
ASAH2B	0.0471282727964018	0.338207834102882	0.425706587299651	415	338
ASAH2	0.056110550424943	0.254073978168091	0.335136386124676	415	373
ASAM	-0.434688686017226	1.47573015741077e-20	5.99388558246915e-19	415	415
ASAP1IT1	-0.173859494013606	0.000373348675214151	0.000941400942052887	415	335
ASAP1	-0.256014806763906	1.23612274350853e-07	5.52620570997177e-07	415	415
ASAP2	0.0367573099241554	0.455186005505664	0.543712317585168	415	415
ASAP3	-0.147291370616862	0.00263038234592577	0.00564930263845691	415	415
ASB10	0.0156852390875176	0.750038628505861	0.805433325981259	415	57
ASB11	-0.0320133291412985	0.515459229597085	0.600943216428467	415	73
ASB12	-0.0131612500147097	0.789224383832102	0.836980921975999	415	353
ASB13	-0.0123448715363297	0.802018864737762	0.847882052131161	415	415
ASB14	-0.342678960710235	7.05654698883747e-13	7.20073980066791e-12	415	415
ASB15	-0.00836805116788038	0.865042411352607	0.897803367755714	415	177
ASB16	-0.292690421692869	1.21549317423262e-09	7.36910954701882e-09	415	414
ASB17	0.0916226558583099	0.0622108972470874	0.0987377695065795	415	68
ASB18	0.0988862599303613	0.0440802286640396	0.0723991087161118	415	118
ASB1	-0.294412997034516	9.61790680302403e-10	5.92513448343469e-09	415	415
ASB2	-0.457007376033951	8.31187542253874e-23	5.47582020914808e-21	415	415
ASB3	-0.269150832178803	2.55341843636212e-08	1.27513303396109e-07	415	415
ASB4	0.168397324428837	0.000571484655722901	0.00139323495202455	415	267
ASB5	-0.434688250326373	1.47587392834098e-20	5.99388558246915e-19	415	283
ASB6	0.124648281155543	0.0110365727966027	0.020785425534155	415	415
ASB7	-0.00974086217491454	0.843168204879387	0.880704278453009	415	415
ASB8	-0.179668346400354	0.000234091578188984	0.00061272190615662	415	415
ASB9	0.219551628326271	6.35222198231246e-06	2.15054719772798e-05	415	415
ASCC1	-0.0533895792225306	0.27786764713647	0.360548736981787	415	415
ASCC2	0.38362591487351	5.33517723258628e-16	9.11611409775649e-15	415	415
ASCC3	0.0408983463011165	0.405975108211801	0.495524837874694	415	415
ASCL1	0.0423768802808142	0.389201870265611	0.478604476568492	415	346
ASCL2	0.0314438732911576	0.522961966878196	0.607938026216319	415	415
ASCL3	-0.00730441372601187	0.882062313616783	0.910468015356714	415	194
ASCL4	-0.119631625330615	0.0147486066639354	0.0269848534266414	415	176
ASF1A	-0.209352077442573	1.71028757631184e-05	5.39718618051288e-05	415	415
ASF1B	0.46825557532814	5.26950595679204e-24	4.38583366156868e-22	415	415
ASFMR1	0.165344458833009	0.000721001286036043	0.00172387409978472	415	388
ASGR1	0.198913098468685	4.48818434383699e-05	0.000132806917855308	415	415
ASGR2	0.0227171962004591	0.644477104865647	0.716814201820706	415	390
ASH1L	-0.212435020008037	1.27418230718611e-05	4.10290354447366e-05	415	415
ASH2L	-0.146275583733682	0.00281772133642794	0.00601080202818849	415	415
ASIP	0.0298554148915682	0.544181601509055	0.627829086213369	415	379
ASL	0.405662684174449	7.17202178602806e-18	1.69455771755161e-16	415	415
ASMTL	-0.120060550759849	0.0143930766056392	0.026394049718837	415	415
ASMT	-0.0571873260761118	0.245060026453571	0.324941915362451	415	239
ASNA1	0.246668676876257	3.60509790585337e-07	1.50057841419807e-06	415	415
ASNSD1	-0.15581936471765	0.00145165853249131	0.00328593103745235	415	415
ASNS	0.12356396990248	0.0117602388919898	0.0220211861485504	415	415
ASPA	-0.405173243125183	7.92031858737053e-18	1.85188951941698e-16	415	397
ASPDH	-0.0599588180061568	0.222894811428203	0.299876775170319	415	235
ASPG	0.0973517981060368	0.0474865189003387	0.077479014604255	415	326
ASPHD1	0.39683597728477	4.1889490445786e-17	8.75222049861594e-16	415	415
ASPHD2	0.172773154649631	0.00040675031994979	0.00101827995215981	415	415
ASPH	0.106817212575866	0.0295779390610139	0.0506231545662187	415	415
ASPM	0.209836302008915	1.63348271970582e-05	5.16771281183329e-05	415	415
ASPN	-0.383607394410152	5.35381553232723e-16	9.13763030728424e-15	415	415
ASPRV1	-0.041755559229076	0.396198648863837	0.485820157225119	415	414
ASPSCR1	0.281372043245274	5.44547986246627e-09	2.98225914482481e-08	415	415
ASRGL1	0.204678802588704	2.6502141593256e-05	8.09798781875817e-05	415	415
ASS1	0.167434269085466	0.000615219338107946	0.0014899785790005	415	415
ASTE1	0.137360341473319	0.00506138049124669	0.0102643558042178	415	415
ASTL	0.00131843564821487	0.978637138503851	0.983180400932659	415	333
ASTN1	-0.415032732155158	1.03914402225536e-18	2.83626016870643e-17	415	341
ASTN2	-0.131853243993907	0.00715150878014276	0.0140535624833256	415	415
ASXL1	-0.135182323174031	0.00581137717476785	0.0116187330327876	415	415
ASXL2	-0.112037820103726	0.022448580508237	0.0394973937171895	415	415
ASXL3	-0.354236393197973	1.02919918946295e-13	1.18810237482239e-12	415	402
ASZ1	0.0260871516224146	0.596165358075986	0.674070076129988	415	37
ATAD1	-0.159869762632167	0.00108304719965212	0.00250854668036695	415	415
ATAD2B	-0.202276532419178	3.30668631284979e-05	9.96093694926823e-05	415	415
ATAD2	0.24860150598871	2.89932050786017e-07	1.22291464591182e-06	415	415
ATAD3A	0.17237978619216	0.000419516282399027	0.00104736659813854	415	415
ATAD3B	0.115831618739914	0.0182501869220123	0.0327109208168822	415	415
ATAD3C	-0.0105078396134378	0.83099844431751	0.871548617315995	415	414
ATAD5	0.136883758957464	0.00521760637757775	0.0105399609455164	415	415
ATCAY	-0.315469565814832	4.8365194007146e-11	3.64858653037869e-10	415	325
ATE1	-0.0650194913341544	0.186184216702739	0.256878080552077	415	415
ATF1	-0.0706030050322144	0.151074479913759	0.214359573190387	415	415
ATF2	-0.106101161908173	0.0306931130939091	0.0522928323076667	415	415
ATF3	0.0040815913598598	0.933932733254244	0.950188114596664	415	415
ATF4	0.00349632383038855	0.943389067852567	0.957881615408312	415	415
ATF5	0.214838860157067	1.00982783112109e-05	3.30695723517228e-05	415	415
ATF6B	0.274916490098013	1.24346469360946e-08	6.45344455433703e-08	415	415
ATF6	-0.00489172821436959	0.920858712658388	0.940814682941802	415	415
ATF7IP2	0.0357894702397613	0.4671519470689	0.555283463383398	415	415
ATF7IP	-0.245877912877263	3.93914894256848e-07	1.6308963636325e-06	415	415
ATF7	-0.430574065027596	3.68000830218173e-20	1.38085654752552e-18	415	415
ATG10	-0.261550580767797	6.42620372720707e-08	3.00592285725897e-07	415	415
ATG12	-0.182130152511269	0.000191230408847795	0.000507230822156939	415	415
ATG16L1	0.083722556035603	0.0884922097846649	0.134578159477769	415	415
ATG16L2	-0.281179843443811	5.58272998374392e-09	3.05081637182439e-08	415	415
ATG2A	0.182326441636683	0.000188150258340954	0.000499847494410325	415	415
ATG2B	-0.343647406330306	6.02347907489616e-13	6.20605523636143e-12	415	415
ATG3	0.224183925877651	3.98751461011956e-06	1.39600974536382e-05	415	415
ATG4A	0.266386652179701	3.58388904020937e-08	1.74660616477674e-07	415	415
ATG4B	0.124735080377868	0.0109803844717495	0.0206911651859809	415	415
ATG4C	-0.226195983550364	3.24726138573907e-06	1.1524102741985e-05	415	415
ATG4D	0.353178570776572	1.23157094931137e-13	1.4051947807894e-12	415	415
ATG5	-0.027978545140179	0.569791616502719	0.65092834634927	415	415
ATG7	-0.0276884626238328	0.573800340225673	0.654805161714396	415	415
ATG9A	0.193675871911452	7.14991819861826e-05	0.000204232397617675	415	415
ATG9B	0.0691402614827362	0.159745277120902	0.224941720573681	415	415
ATHL1	-0.0406360922542835	0.408994534882196	0.498451820801178	415	415
ATIC	0.221661356025292	5.14470852342674e-06	1.76958724296439e-05	415	415
ATL1	-0.498183185714796	2.04145562799869e-27	3.78793028222692e-25	415	415
ATL2	-0.321744047113763	1.89351563584759e-11	1.52090364316988e-10	415	415
ATL3	-0.241631409913821	6.30719394977713e-07	2.52400074464271e-06	415	415
ATMIN	-0.179816312736165	0.000231280546045511	0.000605756156924431	415	415
ATM	-0.398288941735164	3.14416175534038e-17	6.72205829828322e-16	415	415
ATN1	-0.170369204615055	0.000490791006767024	0.00121199610645459	415	415
ATOH1	0.0815945401236732	0.0969220237205522	0.145635061645481	415	338
ATOH7	0.0631572493665773	0.199137598946114	0.272309161123595	415	374
ATOH8	-0.274944701886859	1.23904317661278e-08	6.43214790733919e-08	415	415
ATOX1	0.119342049019148	0.0149929715638968	0.0273824350370422	415	415
ATP10A	-0.217983551081422	7.42000078492182e-06	2.48541761965955e-05	415	415
ATP10B	0.167746156090001	0.000600727141393474	0.00145732354980005	415	415
ATP10D	-0.285037902815897	3.37490477998298e-09	1.91358141786251e-08	415	415
ATP11A	0.278902434472562	7.48710584895775e-09	4.01449405607557e-08	415	415
ATP11B	0.0318406583706594	0.517728318782683	0.60303243765145	415	415
ATP11C	-0.270880503188535	2.0613094668227e-08	1.03939127316104e-07	415	415
ATP12A	0.0538065872456174	0.274126182370872	0.356723847538984	415	190
ATP13A1	0.34111379924291	9.10314305606467e-13	9.1415624780987e-12	415	415
ATP13A2	0.416462364941783	7.69726994328299e-19	2.15321278842183e-17	415	415
ATP13A3	0.221577793578464	5.18805418065061e-06	1.78358653414344e-05	415	415
ATP13A4	0.18707787562553	0.000126349320580407	0.000345279693114274	415	391
ATP13A5	0.0956637491143318	0.0514857258776295	0.0833439095465869	415	146
ATP1A1	0.31840790242249	3.12602410265105e-11	2.44013266986173e-10	415	415
ATP1A2	-0.495025321559482	4.85295277901662e-27	8.11165040955463e-25	415	405
ATP1A3	-0.142024219475674	0.00374072555368177	0.00777726569606543	415	415
ATP1A4	-0.183821963979365	0.000166163496323772	0.000446361630116655	415	277
ATP1B1	0.358470510209825	4.98335041043491e-14	6.03884134517951e-13	415	415
ATP1B2	-0.431199910380914	3.20506660312682e-20	1.22537754344499e-18	415	415
ATP1B3	0.168392387470256	0.000571701306258857	0.00139359514512298	415	415
ATP1B4	0.0458540888825027	0.351444295960622	0.439549866168053	415	64
ATP2A1	0.0689330117628205	0.161003538356368	0.226398982358169	415	413
ATP2A2	0.25787126505916	9.94297626851014e-08	4.51496845600848e-07	415	415
ATP2A3	0.00411525887702373	0.93338902720087	0.949883737425981	415	415
ATP2B1	-0.0447879338640541	0.36276748669753	0.451256068544039	415	415
ATP2B2	-0.30578389426704	1.97129060455926e-10	1.35104549228095e-09	415	376
ATP2B3	-0.316829462201141	3.95429469167007e-11	3.02823211431379e-10	415	208
ATP2B4	-0.496100694242841	3.61726445195214e-27	6.30682530523552e-25	415	415
ATP2C1	0.129746469950276	0.00813634240132329	0.0157833804974836	415	415
ATP2C2	0.13296834098009	0.00667463654491858	0.0131907879735175	415	414
ATP4A	-0.0032789073263434	0.946904025939662	0.960641594788169	415	256
ATP4B	0.00482417688306823	0.921948093759226	0.941689823558424	415	300
ATP5A1	0.0266979076527618	0.587588473543694	0.667091690787665	415	415
ATP5B	0.185100625035461	0.000149298875937491	0.00040373977347717	415	415
ATP5C1	0.0847503678896109	0.0846370475160503	0.129611894147961	415	415
ATP5D	0.112234377853609	0.0222121057744139	0.0391255738797701	415	415
ATP5EP2	0.15256917348957	0.00182724656451107	0.00404909189955478	415	415
ATP5E	0.0894848386409595	0.0685914665963508	0.107681627874811	415	415
ATP5F1	0.00852445327157635	0.862544784587908	0.896360511164856	415	415
ATP5G1	0.208722977042796	1.81520188584029e-05	5.69450258121915e-05	415	415
ATP5G2	0.0210020321269604	0.66967033131776	0.738258064477363	415	415
ATP5G3	0.189563737700395	0.00010218523222331	0.000283458554617533	415	415
ATP5H	0.0966153300436237	0.0491981089912188	0.0800122028262625	415	415
ATP5I	0.134321084481113	0.00613449479598335	0.0122008218358505	415	415
ATP5J2	0.317639071206448	3.50579875555147e-11	2.70939166339429e-10	415	415
ATP5J	-0.122982373021484	0.012165418549762	0.0227105030615596	415	415
ATP5L2	-0.113774230792637	0.0204330880241762	0.0362698969009095	415	326
ATP5L	-0.0243021082744034	0.621552501331414	0.696487303420015	415	415
ATP5O	-0.0632284993921416	0.19863022504691	0.271751085813011	415	415
ATP5SL	0.102529041469574	0.0368086130534237	0.0615454860288933	415	415
ATP5S	-0.170166869403552	0.000498555039372738	0.00122921805087329	415	415
ATP6AP1L	-0.259863440626023	7.85667177719567e-08	3.63202712442931e-07	415	415
ATP6AP1	0.527422522157502	4.31638667147485e-31	2.07854572453759e-28	415	415
ATP6AP2	0.248234182703071	3.02230895438352e-07	1.27089802375469e-06	415	415
ATP6V0A1	0.0642793084790067	0.19125644107443	0.263104442982612	415	415
ATP6V0A2	-0.0628369115345762	0.201430396236535	0.275079659951649	415	415
ATP6V0A4	0.106913091998065	0.0294312855868119	0.0504105480177228	415	269
ATP6V0B	0.436075961068632	1.08139145935588e-20	4.54405909190689e-19	415	415
ATP6V0C	0.39156063824917	1.17318835383084e-16	2.23005023084857e-15	415	415
ATP6V0D1	0.236230796765613	1.13348030447443e-06	4.35663990079729e-06	415	415
ATP6V0D2	0.106526686813017	0.0300261455500894	0.0513034378432507	415	407
ATP6V0E1	-0.00674105422134771	0.89109951212911	0.917669549177035	415	415
ATP6V0E2	0.0357462669142593	0.46769011561901	0.555759846556667	415	415
ATP6V1A	0.1424264309468	0.00364293333628308	0.00759257282835173	415	415
ATP6V1B1	0.0645756758114601	0.189213507151352	0.260488951203872	415	407
ATP6V1B2	-0.0444409903065268	0.366500771234696	0.455200079723761	415	415
ATP6V1C1	0.104260065673148	0.0337268359498496	0.056857985920289	415	415
ATP6V1C2	0.0393345460652736	0.424175591874854	0.513740424316961	415	415
ATP6V1D	-0.00640121758682472	0.89655794246996	0.922016324942394	415	415
ATP6V1E1	-0.00772514423642871	0.875323013466812	0.90545253413289	415	415
ATP6V1E2	0.0905526599558617	0.0653404547063164	0.103098041538091	415	415
ATP6V1F	0.223303645450503	4.35977047233409e-06	1.51557851156681e-05	415	415
ATP6V1G1	0.164182213559579	0.000786883119489617	0.00186945977818366	415	415
ATP6V1G2	-0.394447367446802	6.6928819016747e-17	1.33981606463583e-15	415	414
ATP6V1G3	0.0184775224473472	0.707428117577041	0.769978133569888	415	54
ATP6V1H	-0.027577450064355	0.575337965736695	0.656226616119144	415	415
ATP7A	-0.0580059450596631	0.238358458967964	0.317533910725008	415	415
ATP7B	0.204790281009318	2.62297082876955e-05	8.02322822320994e-05	415	415
ATP8A1	-0.326904515758665	8.61313428610329e-12	7.31935466119492e-11	415	415
ATP8A2	-0.256053874755432	1.23049410445858e-07	5.5022647054333e-07	415	395
ATP8B1	0.180490078769124	0.000218875005485489	0.00057542531989393	415	415
ATP8B2	-0.402758686548436	1.2892443971017e-17	2.93968071379727e-16	415	415
ATP8B3	0.0850912652115885	0.0833887069628317	0.127916386459971	415	415
ATP8B4	-0.354552407288403	9.75333312393591e-14	1.13108464697021e-12	415	415
ATP8B5P	-0.0322521849705764	0.512328894180122	0.597994343122047	415	406
ATP9A	0.0221942794714897	0.652116655274936	0.723401675786287	415	415
ATP9B	-0.129724626382958	0.00814715767937564	0.0158028449281071	415	415
ATPAF1	-0.0995998271287393	0.0425676206898763	0.0701826142050011	415	415
ATPAF2	0.0445696034595169	0.365114054399611	0.453756405937823	415	415
ATPBD4	0.0101173567141463	0.837189449710194	0.876296965087256	415	415
ATPIF1	0.191181604789674	8.88705308607427e-05	0.000249535816556785	415	415
ATRIP	0.16636337505409	0.000667483375145546	0.00160597802311666	415	415
ATRNL1	-0.261745764927441	6.27793898014965e-08	2.94323866188054e-07	415	399
ATRN	0.123501552772059	0.0118031440586302	0.0220933446169176	415	415
ATRX	-0.307631742757126	1.51371791894657e-10	1.05278352512704e-09	415	415
ATR	0.026991921282386	0.583480006101672	0.663455508146755	415	415
ATXN10	-0.0135510495573996	0.78313504021599	0.832137553239907	415	415
ATXN1L	-0.200948785775294	3.7327727902887e-05	0.000111563956972941	415	415
ATXN1	-0.339087809066076	1.26308804331728e-12	1.23829159845332e-11	415	415
ATXN2L	0.301545828983261	3.58763805091121e-10	2.36120987893522e-09	415	415
ATXN2	-0.359774009408429	3.97745084407324e-14	4.93521124671051e-13	415	415
ATXN3L	0.0243948412837001	0.620222167667717	0.695381858255977	415	25
ATXN3	-0.604192459645142	1.19301389869532e-42	8.0429020337043e-39	415	415
ATXN7L1	-0.237514391002926	9.87310687586086e-07	3.83269839854675e-06	415	415
ATXN7L2	-0.0101157063826165	0.837215636903884	0.876296965087256	415	415
ATXN7L3B	0.153060663530894	0.00176525694845232	0.00392383690928083	415	415
ATXN7L3	0.38843130360487	2.1424786035785e-16	3.91432969804653e-15	415	415
ATXN7	-0.280124593319598	6.39813152001121e-09	3.46180337057856e-08	415	415
ATXN8OS	0.137680792802162	0.00495871731419543	0.0100753523889494	415	16
AUH	-0.134317558660365	0.0061358500947803	0.0122023174205439	415	415
AUP1	0.413043395969987	1.5740102316537e-18	4.16135384773804e-17	415	415
AURKAIP1	0.274389848040478	1.328862588786e-08	6.87020599647161e-08	415	415
AURKAPS1	0.138408283870506	0.00473258264836597	0.00965372948819914	415	415
AURKA	0.490117994425087	1.83108359229764e-26	2.72306365104558e-24	415	415
AURKB	0.345968463842524	4.11258608796261e-13	4.32763026165681e-12	415	415
AURKC	-0.097778542574145	0.0465177702320135	0.0760567423558993	415	414
AUTS2	-0.312785736005149	7.17546289554974e-11	5.26056270244738e-10	415	415
AVEN	-0.0766003114758389	0.119221361604993	0.174690432403172	415	415
AVIL	-0.136230082722986	0.00543894363646461	0.0109433580429265	415	415
AVL9	0.278428773793894	7.95572476350185e-09	4.2477437524241e-08	415	415
AVPI1	0.232260868381073	1.72867546398077e-06	6.44231827142273e-06	415	415
AVPR1A	-0.255737723205453	1.27676126536507e-07	5.6902813115929e-07	415	414
AVPR1B	0.00250025316072954	0.959500445687782	0.970294825701769	415	182
AVPR2	-0.235613619345841	1.21094112245743e-06	4.64201747568264e-06	415	411
AVP	0.0721556611397608	0.142266669887597	0.203427245280679	415	73
AWAT1	-0.0931380675525525	0.0579909442478122	0.0927607440218286	415	91
AWAT2	-0.0316685925166405	0.51999457010127	0.605323482231967	415	103
AXIN1	0.217700345189565	7.63024618459985e-06	2.55203785486244e-05	415	415
AXIN2	-0.0244580088048824	0.619316684115821	0.694674723323303	415	415
AXL	-0.335745317162112	2.1569865637584e-12	2.03190746399691e-11	415	415
AZGP1	0.203755375160752	2.88642060356111e-05	8.76412801486616e-05	415	415
AZI1	0.212714249399774	1.24039537428606e-05	4.00622747443875e-05	415	415
AZI2	-0.392883239865224	9.07788180565301e-17	1.75693932554385e-15	415	415
AZIN1	0.0743231863595641	0.130634913429406	0.189126064717948	415	415
AZU1	0.00909195321934476	0.853493896053893	0.889010354209712	415	241
B2M	-0.0108392844582272	0.825751643337568	0.867124973338646	415	415
B3GALNT1	-0.0594639998445441	0.226743584277874	0.304427044079926	415	415
B3GALNT2	-0.313395198899066	6.56291654340893e-11	4.84941755246249e-10	415	415
B3GALT1	-0.176267107006454	0.000308216264307302	0.000789272467158165	415	331
B3GALT2	-0.222248449339012	4.849768833211e-06	1.67411801760868e-05	415	415
B3GALT4	0.0528204754431674	0.283029405075294	0.36621263627713	415	415
B3GALT5	0.0627301729786649	0.20219861504443	0.275942441921295	415	412
B3GALT6	0.212239456649373	1.29836460811053e-05	4.17811045330716e-05	415	415
B3GALTL	-0.186063094354812	0.000137678577084458	0.000374267368485641	415	415
B3GAT1	-0.136993733694642	0.00518117580883205	0.0104789280733628	415	414
B3GAT2	-0.172409134136526	0.000418551135074254	0.00104534412285463	415	415
B3GAT3	0.236958453071742	1.04825016779678e-06	4.04905646365352e-06	415	415
B3GNT1	-0.021777262851103	0.658235284732785	0.728590665155461	415	415
B3GNT2	0.163436829613271	0.000832019824437339	0.00196768018583316	415	415
B3GNT3	0.397564592050379	3.62826299956857e-17	7.65188938125906e-16	415	415
B3GNT4	0.154580318090878	0.00158557340112635	0.00355760173483252	415	412
B3GNT5	0.285137003037042	3.33121589683774e-09	1.89146101947062e-08	415	415
B3GNT6	0.0991909025802395	0.0434290101882783	0.0714513732252444	415	389
B3GNT7	0.298826944054609	5.24135523590721e-10	3.35675774687218e-09	415	415
B3GNT8	-0.102745970048006	0.0364097637723408	0.0609434809363451	415	415
B3GNT9	0.0444370833027668	0.366542948000489	0.455224508646601	415	415
B3GNTL1	0.191531635920834	8.62132974855086e-05	0.000242850131148247	415	415
B4GALNT1	-0.0714714336713936	0.146098442107036	0.20824871320141	415	415
B4GALNT2	0.0519386062088337	0.291155084004716	0.375333773599043	415	234
B4GALNT3	0.206354381951872	2.26764280279743e-05	7.01270270436972e-05	415	415
B4GALNT4	0.00382104125395656	0.93814144833705	0.953702477638443	415	401
B4GALT1	0.35465252679021	9.58850783526141e-14	1.11388610550352e-12	415	415
B4GALT2	0.151628415186588	0.00195149076677928	0.00429944452702734	415	415
B4GALT3	0.457069150051238	8.18918254347724e-23	5.4303677685845e-21	415	415
B4GALT4	0.244140286676704	4.78090329323959e-07	1.94829274845397e-06	415	415
B4GALT5	0.149932258152831	0.0021951978027019	0.00478838174715766	415	415
B4GALT6	-0.100052468199071	0.0416309753324961	0.0687841251613212	415	415
B4GALT7	0.310723238335552	9.69035580270853e-11	6.97216101422198e-10	415	415
B9D1	0.143429068894919	0.00340915986611416	0.00715103280358421	415	415
B9D2	0.10793541460322	0.0279059427522728	0.0480052472709635	415	415
BAALC	-0.330595150990618	4.85839006904853e-12	4.28525683150922e-11	415	412
BAAT	0.141587997497593	0.00384946933358952	0.00798027032306766	415	407
BACE1	-0.304027144284008	2.52963827952373e-10	1.70426163235735e-09	415	415
BACE2	0.266973769259909	3.33596374077197e-08	1.63602974435289e-07	415	415
BACH1	-0.254112247923117	1.54238062156249e-07	6.77114132214052e-07	415	415
BACH2	-0.394621379023925	6.46908898619054e-17	1.30445986785348e-15	415	414
BAD	0.169877163784291	0.000509870464302463	0.00125482235830096	415	415
BAG1	0.0995786100975696	0.0426119570566299	0.0702499862626623	415	415
BAG2	-0.452719486030896	2.3163253878501e-22	1.36981523301954e-20	415	415
BAG3	-0.0878516480259385	0.0738189415743416	0.114827919484205	415	415
BAG4	0.00260434649346013	0.95781585789457	0.968881950881149	415	415
BAG5	-0.108433899149064	0.027187148592519	0.0469032649456108	415	415
BAGE2	0.0126840250253742	0.796696931631153	0.843402012155984	415	287
BAGE	0.0369962572808595	0.452258456344274	0.541206276525823	415	117
BAHCC1	-0.153906378571247	0.00166308203464092	0.00371789920975048	415	415
BAHD1	-0.0385262967863493	0.433765877207766	0.523193873242311	415	415
BAI1	-0.287247473963217	2.52096308622586e-09	1.4530201886269e-08	415	406
BAI2	-0.170334156315189	0.00049212778928355	0.00121485225659219	415	415
BAI3	-0.535761713470665	3.31167795809164e-32	1.9699613736001e-29	415	380
BAIAP2L1	0.397098314798079	3.9778962467136e-17	8.32846289749302e-16	415	415
BAIAP2L2	0.314329565019779	5.72153732286949e-11	4.26846522888364e-10	415	415
BAIAP2	-0.0175098189030075	0.722100071117017	0.782284746817809	415	415
BAIAP3	0.0577857203830981	0.240148506758672	0.319476652581342	415	415
BAK1	0.421772417855941	2.49304657226602e-19	7.75721029601234e-18	415	415
BAMBI	0.240527280854159	7.11828013728642e-07	2.82344019958066e-06	415	415
BANF1	0.202576844184894	3.21691432769187e-05	9.71365964132101e-05	415	415
BANF2	0.0803978501823865	0.101936494938265	0.152388617793363	415	131
BANK1	-0.253257866624079	1.7025896218275e-07	7.43283317244572e-07	415	415
BANP	0.043397170290864	0.377876038926107	0.46711959610311	415	415
BAP1	0.0104714244819373	0.831575361420041	0.871837213452923	415	415
BARD1	-0.0426660235096841	0.385971495540051	0.475296730230001	415	415
BARHL1	-0.0377850238258962	0.442670235797748	0.531619590226794	415	191
BARHL2	0.0662712270518616	0.177833047211784	0.246803909960772	415	112
BARX1	-0.297027848598982	6.72112915372059e-10	4.24531034147405e-09	415	414
BARX2	0.207940961888247	1.95414501572082e-05	6.10387381358358e-05	415	413
BASE	-0.0248155670448562	0.614202090361036	0.690162635565974	415	47
BASP1	-0.148665779866811	0.00239495400068986	0.00518219157632956	415	415
BAT1	0.0369149249741572	0.453253736220446	0.541953911936704	415	415
BAT2L1	-0.131889818187004	0.00713539674947201	0.0140273521829385	415	415
BAT2L2	0.0175241250759416	0.721882407234237	0.782132730825116	415	415
BAT2	0.0435074169100876	0.376664465389022	0.465849618571086	415	415
BAT3	0.190530254821341	9.40216043390888e-05	0.000262795321691276	415	415
BAT4	0.132801318986479	0.00674419986706033	0.0133178522077031	415	415
BAT5	0.287375897953383	2.47838545936321e-09	1.42970182303539e-08	415	415
BATF2	0.0823623232869917	0.0938096664928475	0.141653016635646	415	415
BATF3	-0.116845392872319	0.0172514607490274	0.0310833669175126	415	415
BATF	0.146233238581188	0.00282578823819375	0.00602659918517727	415	415
BAX	0.264279657313909	4.62877703984345e-08	2.21421512844924e-07	415	415
BAZ1A	-0.0561258370053961	0.253944422578374	0.335009193571692	415	415
BAZ1B	-0.0883964266007755	0.0720402958547375	0.112380638924957	415	415
BAZ2A	-0.000370945876024704	0.993988834970971	0.995268289880087	415	415
BAZ2B	-0.400619705405286	1.97853556400935e-17	4.36378209183087e-16	415	415
BBC3	0.198098971234608	4.82898032501276e-05	0.000142080487450368	415	415
BBOX1	-0.0761371160168867	0.121477612255915	0.17755905961378	415	374
BBS10	-0.23320458766695	1.56470794789493e-06	5.87891849269458e-06	415	415
BBS12	-0.198055672446673	4.84777315314347e-05	0.000142529745635015	415	415
BBS1	-0.275155074820593	1.20654885342873e-08	6.27635045282821e-08	415	415
BBS2	-0.405317630950785	7.69192411245425e-18	1.80056904137022e-16	415	415
BBS4	-0.162584754389852	0.000886542472517162	0.00208686237274902	415	415
BBS5	-0.18600908254043	0.000138307531059942	0.000375825583190559	415	415
BBS7	-0.325804493798943	1.0200731774944e-11	8.58193844210661e-11	415	415
BBS9	-0.394954748631504	6.06069538869973e-17	1.23069843610896e-15	415	415
BBX	-0.335030575603936	2.41647503589357e-12	2.25638077566701e-11	415	415
BCAM	-0.071705216015599	0.144780474389705	0.20657390437614	415	415
BCAN	0.078794900574206	0.108973196944753	0.161511278631659	415	415
BCAP29	-0.288937493276571	2.01334027751543e-09	1.18096888378044e-08	415	415
BCAP31	0.444231426435635	1.68865454874994e-21	8.41207838632204e-20	415	415
BCAR1	0.386006880389992	3.40124601136844e-16	6.01312942132227e-15	415	415
BCAR3	-0.0320261013961473	0.515291592268355	0.600782409271199	415	415
BCAR4	0.137123195772984	0.00513858339074796	0.0104011057924217	415	184
BCAS1	0.247860246841696	3.15265990251522e-07	1.32342354770383e-06	415	415
BCAS2	-0.0699460179025689	0.154923684404661	0.219144741718022	415	415
BCAS3	-0.14361673067943	0.00336694768117411	0.00707055517098395	415	415
BCAS4	0.172245843505739	0.000423947520568709	0.00105725506824934	415	415
BCAT1	-0.153548746508102	0.00170560898723574	0.00380288190572626	415	415
BCAT2	0.187016193565913	0.000127012169081539	0.000346903594824325	415	415
BCCIP	0.148698127252406	0.00238965220445641	0.00517182619958598	415	415
BCDIN3D	-0.0838750750487667	0.0879113810857257	0.133876039639997	415	415
BCHE	-0.443608814937714	1.94929266460284e-21	9.66285395627267e-20	415	410
BCKDHA	0.134411666832992	0.00609976759765378	0.0121448906933006	415	415
BCKDHB	-0.261553444844713	6.42400389704e-08	3.00592285725897e-07	415	415
BCKDK	0.277858072330124	8.558170392319e-09	4.54659827120178e-08	415	415
BCL10	0.15665479566106	0.00136731574405583	0.00310928276630639	415	415
BCL11A	-0.273558470538746	1.47534608088921e-08	7.57331839745793e-08	415	415
BCL11B	-0.127527192556246	0.0093029106299968	0.017805561416834	415	415
BCL2A1	-0.0396468947302771	0.420502769472685	0.509902782695909	415	415
BCL2L10	0.124621894071081	0.0110537045003038	0.0208138137527831	415	367
BCL2L11	-0.0880084368698958	0.0733034138531088	0.114139775593127	415	415
BCL2L12	0.293124115860628	1.14608932121405e-09	6.97762086741549e-09	415	415
BCL2L13	-0.0553234563223142	0.260806698548598	0.342320428200752	415	415
BCL2L14	0.120050718421841	0.0144011413838381	0.0264064446498754	415	415
BCL2L15	0.230186625131885	2.14882176895702e-06	7.8803119269548e-06	415	415
BCL2L1	0.349538508732788	2.27251325003202e-13	2.49519980900639e-12	415	415
BCL2L2	-0.308678719242179	1.30225751881681e-10	9.20510283544833e-10	415	415
BCL2	-0.524395670275797	1.07711057771642e-30	4.73577422485099e-28	415	415
BCL3	0.332545626987099	3.57860655792407e-12	3.23980830949035e-11	415	415
BCL6B	-0.109044580193236	0.026328319922185	0.0455470250984683	415	415
BCL6	-0.297145035549821	6.61348426954413e-10	4.18385109013231e-09	415	415
BCL7A	-0.0272060581717085	0.580496135466502	0.660991686736291	415	415
BCL7B	0.0553701395329229	0.260403977558724	0.341991587410727	415	415
BCL7C	0.0702600592970209	0.153074597359332	0.216832450734871	415	415
BCL8	-0.0415622818085691	0.3983905082187	0.488211829176152	415	351
BCL9L	0.0139219041219931	0.777353905252284	0.82725507675493	415	415
BCL9	-0.131270411750972	0.00741269177716831	0.0145160429118154	415	415
BCLAF1	-0.267625475271575	3.08017394648313e-08	1.52239780223904e-07	415	415
BCMO1	0.0796879476100739	0.10500707696319	0.156447007851235	415	413
BCO2	-0.287407602762797	2.46798195218888e-09	1.42410656156976e-08	415	414
BCORL1	0.0140562088635754	0.775263278354591	0.82568192757881	415	415
BCORL2	-0.0602709200815874	0.220491319965586	0.296979018800212	415	240
BCOR	-0.0428866995446449	0.383517063259436	0.472821249888576	415	415
BCR	0.158779191572112	0.00117271966564285	0.00269770873949348	415	415
BCS1L	0.142926482240484	0.00352458529272192	0.00736640875739391	415	415
BCYRN1	0.00845086299273024	0.863719798351713	0.897106696311963	415	18
BDH1	0.192730476355156	7.76682097706317e-05	0.000220437769100621	415	415
BDH2	-0.317307565749447	3.68310095634784e-11	2.83450216294274e-10	415	415
BDKRB1	-0.200984440696802	3.72068154129422e-05	0.000111251898540325	415	415
BDKRB2	0.0271458494207241	0.581334388738812	0.661685407858769	415	415
BDNFOS	-0.155676379769842	0.00146656384879897	0.00331447690713589	415	414
BDNF	0.103606503723402	0.034863526518661	0.0586032932047804	415	415
BDP1	-0.37402664295548	3.15768692713938e-15	4.68556258997755e-14	415	415
BEAN	-0.0274095638121063	0.577667022704932	0.658363323239448	415	411
BECN1	0.114209444141844	0.0199532822129295	0.0354929756162268	415	415
BEGAIN	-0.131481239628114	0.00731724591768989	0.0143555435721484	415	415
BEND2	0.0469653200398016	0.339882601135781	0.427575145112345	415	109
BEND3	0.189704231080867	0.000100958508359542	0.000280401789559425	415	415
BEND4	-0.244755896144048	4.46461945058298e-07	1.8302252979726e-06	415	390
BEND5	-0.413911010808973	1.31373175721371e-18	3.54269663861964e-17	415	412
BEND6	-0.437592088173899	7.68609733150868e-21	3.32160937029408e-19	415	412
BEND7	-0.0310847136123255	0.527722559395591	0.612240507300856	415	415
BEST1	-0.18926708722402	0.000104821643074619	0.000290254344357088	415	415
BEST2	-0.00712227798475918	0.884982450797366	0.912643792952107	415	260
BEST3	0.0849334495927225	0.0839647563392702	0.12870904933771	415	324
BEST4	0.116503164789619	0.0175831340260166	0.0316161882713537	415	406
BET1L	0.379011057603097	1.26351051753548e-15	2.02331751521417e-14	415	415
BET1	0.124510518851968	0.0111262740315118	0.0209290264404135	415	415
BET3L	-0.120743008123986	0.0138429134765226	0.0254984449055254	415	284
BEX1	-0.173832607303555	0.000374143574137649	0.000943287682240583	415	356
BEX2	-0.0409774916807348	0.405066490530266	0.494684485899078	415	399
BEX4	-0.372567506921856	4.11650182209293e-15	6.02869292916941e-14	415	415
BEX5	-0.000737427010169779	0.98805035342091	0.99059307369431	415	404
BEYLA	0.0654389924891812	0.183353860907209	0.253422526949245	415	14
BFAR	0.192810292583808	7.71286027176571e-05	0.000219059962079008	415	415
BFSP1	-0.0583696808783047	0.235422501420928	0.31445120137619	415	415
BFSP2	-0.0787990938983325	0.108954301883149	0.161495108507635	415	336
BGLAP	-0.0679123710345035	0.167309106324081	0.234142449169979	415	415
BGN	-0.161230058773458	0.000980058949914874	0.00229066899962366	415	415
BHLHA15	0.277605189440468	8.83903529331762e-09	4.68228100595466e-08	415	410
BHLHB9	-0.177685848862505	0.000274970153529153	0.000710796441094979	415	415
BHLHE22	-0.339464425044132	1.18869457479648e-12	1.16875779169951e-11	415	415
BHLHE23	-0.0427355707087993	0.385196939017648	0.474509752373685	415	65
BHLHE40	0.0486900174274746	0.32242528676359	0.409048514916171	415	415
BHLHE41	-0.237476542847245	9.91349277612757e-07	3.84763752441336e-06	415	415
BHMT2	-0.425714726501167	1.06557097298146e-19	3.64040083252535e-18	415	415
BHMT	-0.0199133597266907	0.685857938325553	0.751923070394314	415	350
BICC1	-0.276183481100494	1.05921324907281e-08	5.56141951259022e-08	415	415
BICD1	-0.254900362191236	1.40755156079262e-07	6.22653768963926e-07	415	415
BICD2	-0.361888396298573	2.75308871639996e-14	3.49536844251031e-13	415	415
BID	0.441942040177751	2.85841499727037e-21	1.37319342802359e-19	415	415
BIK	0.268049203318747	2.92414774786605e-08	1.44882136699145e-07	415	415
BIN1	0.151505637600768	0.00196826379083072	0.00433309406439003	415	415
BIN2	-0.218671368293479	6.93211993923844e-06	2.33475646579679e-05	415	415
BIN3	0.144259060799394	0.00322602826015789	0.00680784866044379	415	415
BIRC2	-0.0608147097116013	0.216347961713103	0.2921961619798	415	415
BIRC3	0.0173726237523605	0.724188587807364	0.783791629924757	415	415
BIRC5	0.480022957252588	2.63135045135695e-25	2.95661460437191e-23	415	415
BIRC6	-0.178628601429719	0.000254763748473385	0.000662628190956046	415	415
BIRC7	0.134832936814995	0.00594056946300296	0.0118629559033605	415	387
BIRC8	0.0233968566259548	0.634603345632834	0.708341432868103	415	72
BIVM	-0.129098840820722	0.00846249434113787	0.0163517672732888	415	415
BLCAP	0.256817615816244	1.12529594247296e-07	5.0620797234243e-07	415	415
BLID	-0.348753419372081	2.59082639375936e-13	2.82934469836842e-12	415	144
BLK	-0.304351852512364	2.41598277232284e-10	1.63476920609667e-09	415	396
BLMH	-0.03274159629887	0.505945880874102	0.592173347261499	415	415
BLM	0.303746410467095	2.63208185920682e-10	1.76680569540185e-09	415	415
BLNK	-0.01062717510946	0.829108475168855	0.86992731429187	415	415
BLOC1S1	0.143917024703471	0.00330038596533642	0.00694664441137779	415	415
BLOC1S2	0.117909781848165	0.016254595884098	0.0294446217425779	415	415
BLOC1S3	0.297283230235576	6.48869462703645e-10	4.11391375648314e-09	415	415
BLVRA	-0.210268150716981	1.56775896283352e-05	4.97535305559517e-05	415	415
BLVRB	0.299757314910007	4.60575022754804e-10	2.9817957219001e-09	415	415
BLZF1	-0.0667085701197024	0.174981727263064	0.243364422630689	415	415
BMF	-0.0968490275818493	0.0486494826120378	0.0792027518174728	415	415
BMI1	-0.238369462052185	9.00165372046003e-07	3.51532045754594e-06	415	415
BMP10	-0.0858943370451727	0.0805066075563725	0.124019052313781	415	83
BMP15	0.0616763424924143	0.209897671666932	0.285130984395623	415	46
BMP1	0.0424161700305303	0.38876195625646	0.478150727638464	415	415
BMP2K	-0.231220945195034	1.92838829062069e-06	7.13010112939735e-06	415	415
BMP2	0.18162672906578	0.000199347288568284	0.000527308254158194	415	415
BMP3	-0.42482861166207	1.29115677426776e-19	4.30918246857517e-18	415	375
BMP4	-0.0378393314845838	0.442014363387233	0.531052661251442	415	415
BMP5	-0.00929349706126842	0.850284087337493	0.886169002700237	415	342
BMP6	-0.191829512044768	8.40110866065262e-05	0.000237009935362951	415	415
BMP7	0.0810451461777324	0.0991991833756171	0.148764998167534	415	414
BMP8A	0.0424676242551232	0.388186297112979	0.477606739758276	415	415
BMP8B	0.0459986579052831	0.349926249998837	0.437922059663788	415	414
BMPER	-0.452296620336188	2.56067717430651e-22	1.50990366910639e-20	415	406
BMPR1A	-0.400718971064667	1.93973006096555e-17	4.29693762136126e-16	415	415
BMPR1B	-0.275431880234414	1.16504807455889e-08	6.07452882391172e-08	415	410
BMPR2	-0.340128977301336	1.06773619821955e-12	1.05650511785667e-11	415	415
BMS1P4	-0.148564209875084	0.00241167131870305	0.00521353658529375	415	415
BMS1P5	-0.195245538244813	6.22652137730447e-05	0.000179901992651404	415	415
BMS1	-0.0290826283074436	0.554657001546474	0.637419049734498	415	415
BMX	-0.26729839602228	3.20608501684537e-08	1.57769025463985e-07	415	403
BNC1	-0.149508330349309	0.00226030137230203	0.00491819206614401	415	372
BNC2	-0.505743583391897	2.47467011381965e-28	5.88825918258853e-26	415	415
BNIP1	0.242700517045616	5.60689038129636e-07	2.26075275043299e-06	415	415
BNIP2	-0.469889180593485	3.50004818649246e-24	3.09458185657669e-22	415	415
BNIP3L	-0.245161086151984	4.26752482273404e-07	1.75678179401172e-06	415	415
BNIP3	-0.110244638004146	0.0247084965307665	0.0430393025867498	415	415
BNIPL	-0.0138321195876939	0.778752414998292	0.828394655937541	415	400
BOC	-0.447527387693786	7.85962956553088e-22	4.18270755066887e-20	415	415
BOD1L	-0.333238804319907	3.20847502687443e-12	2.91909165175597e-11	415	415
BOD1	-0.0123314606322672	0.802229496100606	0.848060399259604	415	415
BOK	-0.0165348545845427	0.736985816388424	0.794646969271626	415	415
BOLA1	0.133440843687791	0.00648131070115784	0.0128375779973477	415	415
BOLA2	0.394453096602089	6.68539407575893e-17	1.33981606463583e-15	415	415
BOLA3	0.150094915651081	0.00217067606533722	0.00473744722363714	415	415
BOLL	-0.0137710398742446	0.779704218624463	0.829145476716955	415	335
BOP1	0.205253119250292	2.51267381026909e-05	7.71384757326841e-05	415	415
BPESC1	-0.0175554739504985	0.721405522514171	0.781741678785315	415	165
BPGM	0.0166843598676333	0.734696616729373	0.792873329777043	415	415
BPHL	0.068409581796753	0.16421459899907	0.230334886930144	415	415
BPIL1	0.123080785641902	0.0120960031763692	0.0225934303880741	415	152
BPIL2	0.0339902413674755	0.489851596926872	0.576807670461457	415	69
BPIL3	-0.0152373963417524	0.756948007521671	0.810978290936352	415	16
BPI	-0.182569881093414	0.000184394766116767	0.000490837607885181	415	318
BPNT1	0.255794175234439	1.26837862984732e-07	5.65416746499055e-07	415	415
BPTF	-0.250317147745143	2.38588025351178e-07	1.01888572903876e-06	415	415
BPY2	0.0319419833532713	0.516396169952161	0.601758039714361	415	17
BRAF	-0.175115048139365	0.00033793304035316	0.000859061807584548	415	415
BRAP	-0.123737512807764	0.0116416700315725	0.0218173439944917	415	415
BRCA1	0.212456854841136	1.27150906026972e-05	4.0955997362566e-05	415	415
BRCA2	0.20491827938694	2.5920176143232e-05	7.93935427073856e-05	415	415
BRCC3	0.231648361347302	1.84376774999272e-06	6.83972904321402e-06	415	415
BRD1	-0.0764194078201176	0.120098627762232	0.175835727992698	415	415
BRD2	0.0266069798446427	0.58886176882324	0.668072545826557	415	415
BRD3	-0.158122744566698	0.00122994172288269	0.00281844225530279	415	415
BRD4	-0.134827810392382	0.00594248410180185	0.0118656077558439	415	415
BRD7P3	-0.252390724583292	1.88152903946673e-07	8.16602957884185e-07	415	387
BRD7	-0.118638091019893	0.0156018955334024	0.0283766490254554	415	415
BRD8	-0.201335242394357	3.60367724264413e-05	0.000108017218877274	415	415
BRD9	0.0823872604141169	0.093709934132806	0.141544691399253	415	415
BRDT	0.0107537875993903	0.827104334163507	0.868229883139925	415	189
BREA2	-0.161467185642633	0.000963059126776158	0.00225307933360877	415	390
BRE	-0.0634828188379846	0.196826887393721	0.269685237960708	415	415
BRF1	0.140635867706065	0.00409682297199256	0.00844458261399812	415	415
BRF2	0.163168782622863	0.000848828068693375	0.00200438385164314	415	415
BRI3BP	0.389173724031196	1.85830683405494e-16	3.45126315140139e-15	415	415
BRI3	0.290574516972473	1.61700777025671e-09	9.61881828042408e-09	415	415
BRIP1	0.199955210325259	4.08505114842197e-05	0.000121679174487238	415	415
BRIX1	0.173076872546859	0.000397142144220671	0.000996303630223651	415	415
BRMS1L	-0.186035750278874	0.000137996655691463	0.00037508162362046	415	415
BRMS1	0.412973486767443	1.59706623298424e-18	4.21679694022275e-17	415	415
BRP44L	0.0598698582798216	0.223583297178254	0.300661979497201	415	415
BRP44	0.230727616600252	2.03068072596304e-06	7.48096861249589e-06	415	415
BRPF1	0.0721801096218668	0.1421311914417	0.203262122527535	415	415
BRPF3	0.0543429647641193	0.26936435221739	0.351658534959768	415	415
BRS3	0.0212077551762321	0.666628229696106	0.735626142819934	415	149
BRSK1	-0.146472015421164	0.00278057374664174	0.00593719425948365	415	415
BRSK2	-0.0345641186403558	0.482547792127335	0.570261721365415	415	409
BRWD1	-0.317151903247288	3.76934296985083e-11	2.89646510506205e-10	415	415
BRWD3	-0.0140907433564984	0.774725965890045	0.825283506801125	415	415
BSCL2	0.333263222315013	3.19614317274177e-12	2.90918072316392e-11	415	415
BSDC1	-0.0409941174530759	0.404875774693651	0.494541160960206	415	415
BSG	0.180917734674101	0.00021132683180882	0.000557101821341683	415	415
BSND	0.053329301808644	0.278411318148483	0.361138334373593	415	127
BSN	-0.151444969108219	0.00197660048269271	0.00434908015257398	415	415
BSPH1	-0.0990800551922416	0.0436650193438363	0.0717929449824477	415	21
BSPRY	0.35410447270932	1.05253780289037e-13	1.21158662854057e-12	415	415
BST1	-0.0648293476733058	0.187477652215079	0.258363008725127	415	415
BST2	-0.0221548772504616	0.652693791095941	0.723843391178122	415	415
BSX	0.0631161334298596	0.199430816015217	0.272661951862893	415	25
BTAF1	-0.253257504188941	1.70266086961389e-07	7.43283317244572e-07	415	415
BTBD10	-0.0759317935302332	0.122488332042684	0.178907092912781	415	415
BTBD11	-0.105382663827186	0.031848062770839	0.0540479774902471	415	415
BTBD12	-0.00970958217096452	0.843665343571248	0.881041543539448	415	415
BTBD16	0.156409793629669	0.00139157151210312	0.00315982191897222	415	384
BTBD17	-0.11845191502585	0.0157665195519189	0.0286425813291619	415	303
BTBD18	-0.33634749289461	1.95967134870709e-12	1.8677828947974e-11	415	413
BTBD19	-0.210883883519224	1.478379645224e-05	4.71018089550337e-05	415	415
BTBD1	-0.0333735549869561	0.497765831346687	0.584337196337	415	415
BTBD2	0.0333337835631044	0.498278554730406	0.584738552894594	415	415
BTBD3	-0.086873379847319	0.0771025939058726	0.119338789450239	415	415
BTBD6	0.170453174639203	0.000487602005703911	0.00120441506660498	415	415
BTBD7	-0.322614706270281	1.65960398439984e-11	1.34801167005971e-10	415	415
BTBD8	-0.133686231251394	0.00638290288595254	0.0126623022625307	415	408
BTBD9	-0.0269297688127815	0.584347395488783	0.664226852201412	415	415
BTC	-0.269745766215454	2.37254834310949e-08	1.1883306151409e-07	415	413
BTD	-0.0263914038877174	0.591885617221607	0.67056277214357	415	415
BTF3L1	-0.0650748695338164	0.185808749886889	0.256465021938329	415	70
BTF3L4	-0.158585015053122	0.00118938527865834	0.00273200650322145	415	415
BTF3	-0.213218036313312	1.18158067398081e-05	3.82910897793011e-05	415	415
BTG1	-0.170582577035679	0.000482725258515244	0.00119338935991576	415	415
BTG2	-0.29448030886192	9.53001978829788e-10	5.87815340708523e-09	415	415
BTG3	0.0348018436218997	0.479539600293614	0.567364614415462	415	415
BTG4	0.0238393783235917	0.628209117792339	0.702778328853923	415	50
BTK	-0.275673899012772	1.12989801447491e-08	5.91106760029875e-08	415	414
BTLA	-0.331934802006376	3.93910180466353e-12	3.53296381371707e-11	415	410
BTN1A1	-0.0766517485586082	0.118972840668041	0.174376817342643	415	392
BTN2A1	-0.130681945966155	0.00768501554732808	0.0149927114348134	415	415
BTN2A2	-0.16973789560666	0.000515394530427014	0.00126718385337787	415	415
BTN2A3	-0.183824451925863	0.000166129013527493	0.000446328280897124	415	415
BTN3A1	-0.163673887684133	0.000817411664923087	0.00193607576098717	415	415
BTN3A2	-0.133929648109279	0.0062866110317396	0.0124849477726761	415	415
BTN3A3	-0.199196458980342	4.37499663304562e-05	0.000129599509905259	415	415
BTNL2	-0.142367647833533	0.00365707959051094	0.00761891581356446	415	134
BTNL3	0.0694442749795797	0.157912966826463	0.222750017719711	415	389
BTNL8	0.130224453316127	0.00790286487502858	0.0153732270941092	415	410
BTNL9	-0.183229295602125	0.00017457174887634	0.000467272845556376	415	415
BTRC	-0.230617352565832	2.05424396999399e-06	7.56226506973579e-06	415	415
BUB1B	0.289571997675747	1.84964470134103e-09	1.09096133230161e-08	415	415
BUB1	0.330673556958339	4.79924672613845e-12	4.23493739250219e-11	415	415
BUB3	0.148926307604207	0.00235255608704923	0.00509754388562004	415	415
BUD13	0.105965930697651	0.030907711410782	0.052609700663446	415	415
BUD31	0.272392771931295	1.70731458767421e-08	8.69857925952332e-08	415	415
BVES	-0.449057265761703	5.49542269985517e-22	3.03674656023417e-20	415	415
BYSL	0.399380419006426	2.53221332874207e-17	5.50096826786342e-16	415	415
BZRAP1	-0.285456304339853	3.19414949701233e-09	1.81720600779393e-08	415	415
BZW1	0.0788081850757215	0.108913346027665	0.161452460167068	415	415
BZW2	0.287149690026785	2.55385745892693e-09	1.47072229802953e-08	415	415
C10orf105	-0.245010034668033	4.34000189221892e-07	1.78454136893915e-06	415	401
C10orf107	-0.0806097887742812	0.101033720409732	0.151173114987559	415	376
C10orf108	0.0285043017917007	0.562560167454752	0.644669918226096	415	414
C10orf10	-0.176060073809896	0.00031337017240579	0.000801253064084335	415	415
C10orf110	-0.0093316211708154	0.849677194963594	0.885673414839906	415	414
C10orf111	0.075900425436558	0.122643319365791	0.179094666727301	415	415
C10orf113	0.0262274681343581	0.594189861012516	0.672479465887769	415	120
C10orf114	-0.126371150289439	0.00996764201849737	0.0189522948034323	415	415
C10orf116	-0.103551063418887	0.0349614319617495	0.0587629819185892	415	415
C10orf118	0.0150459016835806	0.759908367548699	0.813397551398382	415	415
C10orf119	-0.0198554676629167	0.686722859766627	0.752789693158809	415	415
C10orf11	0.000914149515283521	0.98518694719967	0.988527129429003	415	412
C10orf120	0.057510581366835	0.242398149457999	0.322045757918151	415	86
C10orf122	-0.0761373519102581	0.121476454796987	0.17755905961378	415	64
C10orf125	0.11538367948193	0.0187073076695724	0.0334620410026622	415	415
C10orf128	-0.314423678272806	5.64286448021652e-11	4.21132598200661e-10	415	410
C10orf129	-0.123020074171437	0.0121387845787305	0.0226670591916558	415	159
C10orf12	-0.0332411654087856	0.499473649137288	0.585886472207497	415	415
C10orf131	-0.238355649671697	9.01512531730385e-07	3.51990172861912e-06	415	328
C10orf137	-0.176133553044941	0.00031153183849018	0.000797056474821491	415	415
C10orf140	-0.426428515842952	9.12483491793771e-20	3.16009907902894e-18	415	414
C10orf18	-0.14166302462119	0.00383056476557403	0.00794433679078495	415	415
C10orf25	-0.121243571819355	0.0134512298351392	0.0248607441666536	415	415
C10orf26	-0.19627713351642	5.68221877378382e-05	0.000165166534492351	415	415
C10orf27	0.0656510977075104	0.181934944385634	0.251581720921609	415	211
C10orf28	-0.0546280046950148	0.266856986199204	0.348903131804182	415	415
C10orf2	0.181238807897304	0.000205820691890078	0.00054322373658839	415	415
C10orf32	-0.24991871519411	2.49667586093512e-07	1.06283454614634e-06	415	415
C10orf35	0.0383558468969894	0.435804180539588	0.525120020936144	415	415
C10orf40	0.0236317755841963	0.63120545584223	0.705369346006466	415	82
C10orf41	-0.0236257741448374	0.631292165030395	0.705407957886173	415	415
C10orf46	0.0288217617755687	0.558215190017859	0.640380159847487	415	415
C10orf47	0.23606954735611	1.15324702091923e-06	4.42924819561175e-06	415	415
C10orf4	-0.375884233305103	2.24863868570867e-15	3.42718292527942e-14	415	415
C10orf50	-0.140570334257693	0.0041143653038127	0.00847728588728727	415	229
C10orf53	0.0218774699201167	0.656762905035654	0.727438650292777	415	74
C10orf54	-0.0555018305240089	0.259270233223726	0.34085398651577	415	415
C10orf55	0.0346711401545517	0.481192269887752	0.568830069465181	415	414
C10orf57	0.019108960271474	0.697912133226365	0.762451946983376	415	415
C10orf58	-0.0148853790704698	0.762392628450328	0.815495605585355	415	415
C10orf62	0.0327119710985534	0.506331070331724	0.592555601056539	415	227
C10orf67	0.00227741753309083	0.963107288050922	0.972619849881084	415	308
C10orf68	-0.200954927580458	3.73068734328751e-05	0.000111518107475598	415	380
C10orf71	-0.120916349554883	0.0137061552468706	0.0252787698219914	415	138
C10orf72	-0.420638387585359	3.17703901604683e-19	9.71277995180185e-18	415	415
C10orf75	0.030304193399239	0.538143560226179	0.622117948303771	415	415
C10orf76	-0.240108859342792	7.45107733858067e-07	2.94389605729232e-06	415	415
C10orf78	0.0444501583332799	0.366401812677727	0.455130666340369	415	415
C10orf79	0.0985796470227492	0.0447439323695673	0.0733819357909908	415	413
C10orf81	0.109131712717379	0.026207706034166	0.0453616477998295	415	414
C10orf82	-0.0876806915538189	0.0743844148274859	0.115609686473804	415	311
C10orf84	-0.169253323382036	0.000535051169442713	0.0013114424706245	415	415
C10orf88	0.048167396909839	0.327652581541789	0.414691705987652	415	415
C10orf90	-0.0156819886350688	0.750088705769521	0.805444336298835	415	221
C10orf91	0.162643536914442	0.000882677628016682	0.00207873253686975	415	401
C10orf93	-0.0372553728510406	0.449095825865412	0.537964733663654	415	320
C10orf95	0.179011234191933	0.000246965534209857	0.000643503984719705	415	415
C10orf96	0.0692887180919094	0.158848527372377	0.223866731663739	415	25
C10orf99	-0.00560409246836937	0.909380014821463	0.93205345359368	415	220
C11orf10	0.198007078050421	4.86894668263751e-05	0.000143089867271642	415	415
C11orf16	0.0662368101048777	0.178058887666657	0.247049530291428	415	311
C11orf17	0.074014980560906	0.132242532800343	0.190975025054404	415	415
C11orf1	-0.11080598587249	0.0239808066720468	0.0419270241132561	415	415
C11orf20	0.0843919994693063	0.085965562455728	0.131318240231654	415	378
C11orf21	-0.235603490697659	1.21225371691067e-06	4.64616854737889e-06	415	401
C11orf24	0.358519970317699	4.94099310254682e-14	5.99110224814205e-13	415	415
C11orf2	-0.0584791735584858	0.234543726789276	0.313463746402769	415	415
C11orf30	-0.267685518549681	3.05758514519947e-08	1.51160253145097e-07	415	415
C11orf31	0.225698513510224	3.41699237614188e-06	1.20882754604635e-05	415	415
C11orf34	-0.261340795109636	6.58932762254287e-08	3.07709884936342e-07	415	337
C11orf35	0.294675563887727	9.2794729014429e-10	5.73235612192066e-09	415	415
C11orf36	0.126481160463377	0.00990261883789622	0.018846378657801	415	86
C11orf40	-0.0175813918202361	0.721011336680095	0.78160559693206	415	13
C11orf41	0.0313284710681011	0.524489202288656	0.609363173040445	415	414
C11orf42	0.043962815531567	0.371685134467088	0.460536166427547	415	376
C11orf45	0.00377730455577863	0.93884810749975	0.954229005185308	415	415
C11orf46	-0.414518598421434	1.15716902312662e-18	3.14144207956185e-17	415	415
C11orf48	0.289198005529061	1.94449662163514e-09	1.14290741565158e-08	415	415
C11orf49	0.0907659909473075	0.0647063800517875	0.102225162986049	415	415
C11orf51	0.0816473634275844	0.096705291581009	0.145374202633113	415	415
C11orf52	0.353698834863449	1.12759501460086e-13	1.29564917057525e-12	415	415
C11orf53	0.172772909642212	0.000406758157404159	0.00101827995215981	415	398
C11orf54	-0.0979881089981268	0.0460481371311819	0.0753437079102139	415	415
C11orf57	-0.0416679808170846	0.39719093009	0.486889300022441	415	415
C11orf58	-0.23259341687999	1.66910320387192e-06	6.23179108331357e-06	415	415
C11orf59	0.262976206885435	5.41653629158474e-08	2.56196086289292e-07	415	415
C11orf61	-0.296507201509798	7.22032997460237e-10	4.54077032762229e-09	415	415
C11orf63	-0.258217537838395	9.54552767883331e-08	4.35109978148307e-07	415	414
C11orf64	0.0556488102247467	0.258008894574846	0.339463302938866	415	16
C11orf65	-0.173429334599858	0.000386256948800618	0.000970681758137737	415	410
C11orf66	-0.227481085524964	2.84528294214122e-06	1.02110709091797e-05	415	409
C11orf67	-0.226859102248485	3.03350462576975e-06	1.08377726649343e-05	415	415
C11orf68	-0.130371990066177	0.0078320160577498	0.0152530115327867	415	415
C11orf70	0.00631848692637563	0.897887504815978	0.9229872825872	415	409
C11orf71	0.0933101931670749	0.0575269833143839	0.0920914387789627	415	415
C11orf73	-0.190814126374687	9.17430493263997e-05	0.000256994899255739	415	415
C11orf74	-0.281430640054198	5.40429040607554e-09	2.96050307320904e-08	415	415
C11orf75	0.343186094459181	6.49565933864046e-13	6.66876701137072e-12	415	415
C11orf80	-0.00357282478440478	0.942152539696395	0.956914333117039	415	415
C11orf82	0.264883619397707	4.30244159723636e-08	2.06789166597209e-07	415	415
C11orf83	0.314981102372946	5.19805782550538e-11	3.90530161667334e-10	415	415
C11orf84	0.15564608091846	0.0014697403095941	0.00332091361429345	415	415
C11orf85	0.00570590656045409	0.907740913046773	0.930703638161359	415	186
C11orf86	0.21146919553582	1.39792121505337e-05	4.46932604717899e-05	415	386
C11orf87	-0.153231444486635	0.00174417208856308	0.0038828707199987	415	280
C11orf88	-0.2144759424628	1.04608484682601e-05	3.41408197951525e-05	415	290
C11orf90	0.110300023254544	0.0246358616043732	0.0429238715496596	415	385
C11orf92	-0.0279071161581254	0.570777475475848	0.651944114841533	415	414
C11orf93	0.0841296277565144	0.0869488103185227	0.132649897314032	415	415
C11orf94	0.098656894441357	0.0445759338080322	0.0731538673537366	415	75
C11orf95	-0.263468917390231	5.10462679166095e-08	2.42065830858951e-07	415	415
C11orf9	0.384428549365429	4.58584341290176e-16	7.9680999163177e-15	415	415
C12orf10	0.141201119661567	0.00394829804536588	0.00816422942107402	415	415
C12orf11	0.0177400751862595	0.718599529068638	0.779493023727507	415	415
C12orf12	0.0370949076565059	0.451052905001411	0.539987273804519	415	93
C12orf23	0.0430728131333674	0.381454465983213	0.470653454542161	415	415
C12orf24	-0.353177248095454	1.23184689559436e-13	1.4051947807894e-12	415	415
C12orf26	-0.27654294994105	1.0119468468356e-08	5.32568955952382e-08	415	415
C12orf27	0.0195613067213567	0.691123991436646	0.756793867179543	415	413
C12orf29	-0.249006678334194	2.76924589662207e-07	1.17147036727005e-06	415	415
C12orf32	0.163973480216543	0.000799289141040264	0.0018958159818857	415	415
C12orf34	0.181812459512314	0.000196315857613676	0.000519629396706791	415	415
C12orf35	-0.255393110496554	1.32910310615698e-07	5.90923506749285e-07	415	415
C12orf36	0.274018897507194	1.39239356003214e-08	7.17664621601684e-08	415	412
C12orf39	-0.215865922116	9.13588603799059e-06	3.01473805055245e-05	415	90
C12orf40	-0.0405318653180821	0.410198225844873	0.499473757839407	415	170
C12orf41	0.0341241931486052	0.488141491535392	0.575329933933758	415	415
C12orf42	-0.1734180165814	0.000386602126065855	0.000971428500395318	415	360
C12orf43	-0.02901262001261	0.5556108206208	0.638043881845088	415	415
C12orf44	0.425420896923068	1.13569939774785e-19	3.86042358310088e-18	415	415
C12orf45	0.00675361929161524	0.890897789837293	0.917527640261699	415	415
C12orf47	0.0487469486734724	0.321859147909391	0.408458384041377	415	415
C12orf48	0.260096390134141	7.64228822776775e-08	3.54020337623918e-07	415	415
C12orf49	0.340595346273696	9.90125013688332e-13	9.85981211316914e-12	415	415
C12orf4	-0.340109343085356	1.07113090340625e-12	1.05934584456681e-11	415	415
C12orf50	-0.00812486128199526	0.868928635810709	0.900806058387268	415	113
C12orf51	-0.268256867421115	2.85049851963138e-08	1.41475662722809e-07	415	415
C12orf52	0.368897200490195	7.97330448017663e-15	1.10907897600806e-13	415	415
C12orf53	-0.326742013113321	8.83147787268662e-12	7.48916729455291e-11	415	414
C12orf54	-0.160714540946279	0.00101797623090134	0.00237250164438575	415	99
C12orf56	0.10382028914982	0.0344881708247838	0.0580111677247716	415	235
C12orf57	-0.0675939125622714	0.169313914290596	0.236555258118769	415	415
C12orf59	-0.137131757079103	0.00513577790677241	0.0103964676373208	415	411
C12orf5	-0.0584930833613348	0.234432254385266	0.313365589140494	415	415
C12orf60	-0.0595666904944023	0.225940981914512	0.303430037132868	415	415
C12orf61	0.047249187060106	0.336968541439425	0.424410807735233	415	414
C12orf62	0.120881500372619	0.01373355373152	0.0253223743477064	415	415
C12orf63	-0.141443404240218	0.00388614085873041	0.00804969263291914	415	312
C12orf65	0.00398446069314881	0.935501494485853	0.951688432472027	415	415
C12orf66	0.131467757195465	0.00732331663239519	0.0143646667530009	415	415
C12orf68	-0.118198128467035	0.0159933784319812	0.0290130127174472	415	415
C12orf69	-0.197891792531874	4.91952880882531e-05	0.000144282874359762	415	396
C12orf70	0.0309377603540153	0.529676723224424	0.613873802487764	415	378
C12orf71	-0.191126415490661	8.92964663535994e-05	0.000250627398279427	415	278
C12orf72	-0.254010028367947	1.56075437173794e-07	6.84289121361367e-07	415	415
C12orf73	0.0269460788855487	0.584119717015602	0.664033571841973	415	415
C12orf74	0.098608958526951	0.0446801228354688	0.0732891714799154	415	400
C12orf75	0.296576196135257	7.1521628178634e-10	4.4992999375206e-09	415	415
C12orf76	-0.0300930597451418	0.540980057809131	0.624897005493727	415	415
C12orf77	-0.0887344607499572	0.0709543411984523	0.110891859264253	415	172
C13orf15	0.0330319820538999	0.502178408458027	0.588615375894731	415	415
C13orf16	-0.0504748305354867	0.304984446584361	0.390201823897312	415	256
C13orf18	-0.248983104864638	2.77665739483389e-07	1.17386905958435e-06	415	415
C13orf1	-0.00808654895649338	0.869541164912244	0.901223227444406	415	415
C13orf23	0.174251767852152	0.000361928650523	0.000914657872901122	415	415
C13orf26	-0.145610796251262	0.00294681512232402	0.00626109211566375	415	122
C13orf27	0.1197231759839	0.0146720808624724	0.0268618480531823	415	415
C13orf29	0.0235788849551632	0.631969797096474	0.705970126831052	415	415
C13orf30	-0.272187606143337	1.75163908205397e-08	8.91018622599132e-08	415	374
C13orf31	-0.177817982679602	0.000272050592529637	0.00070387913955634	415	415
C13orf33	-0.227077886216674	2.96597954568905e-06	1.06133999135812e-05	415	415
C13orf34	0.197928344966705	4.90343774746412e-05	0.000143894411553195	415	415
C13orf35	0.0173929764472475	0.723878629802301	0.783540020752022	415	203
C13orf36	-0.37222692925293	4.37848711536309e-15	6.3846360424094e-14	415	199
C13orf37	0.153149208514585	0.0017542960883378	0.00390326054858437	415	415
C13orf38	-0.122618445534677	0.0124251797318126	0.023152686574158	415	309
C13orf39	-0.183439101914523	0.000171550634810366	0.000459977673212203	415	99
C14orf101	-0.182692712114569	0.000182526637185421	0.000486376974581705	415	415
C14orf102	-0.193229866240435	7.43496279432532e-05	0.000211642677713201	415	415
C14orf104	0.081566072589949	0.0970389853894179	0.145756663906497	415	415
C14orf105	0.0697746977870506	0.155939522801678	0.220350509932505	415	344
C14orf106	-0.135236942260775	0.00579141044179091	0.0115811030438225	415	415
C14orf109	0.126208615256751	0.0100644043552939	0.0191290835528445	415	415
C14orf115	0.0574048745113108	0.243266363976651	0.323050703311081	415	374
C14orf118	-0.318549952975931	3.0603887739215e-11	2.39166781115002e-10	415	415
C14orf119	0.0827070121219756	0.0924386288802014	0.139885616842654	415	415
C14orf126	-0.035274225361281	0.473592418532619	0.561750434861429	415	415
C14orf128	-0.093560209789848	0.0568585496193406	0.091174563840079	415	415
C14orf129	0.0925812904841742	0.0595129914069031	0.0949101286236095	415	415
C14orf132	-0.430387264938325	3.83474706877011e-20	1.43625480492362e-18	415	415
C14orf135	-0.374544987874243	2.8728946196436e-15	4.28497741019851e-14	415	415
C14orf138	-0.198072318190258	4.84054029741995e-05	0.000142358481191389	415	415
C14orf139	-0.36112808730328	3.14349888927104e-14	3.96120031373874e-13	415	415
C14orf142	0.11740280125546	0.0167229433309761	0.0302172365647272	415	415
C14orf143	0.184350305484352	0.000158989365801787	0.00042839860422877	415	415
C14orf145	-0.106499571114865	0.0300682733166835	0.0513710785462007	415	415
C14orf147	0.0820707281131994	0.094982163702054	0.143156290399735	415	415
C14orf148	-0.0806857878699581	0.100711544515343	0.150757974082067	415	405
C14orf149	-0.416773807153064	7.20874809576718e-19	2.03626997537558e-17	415	415
C14orf153	-0.0731036798271402	0.137085306624461	0.197054038840066	415	415
C14orf156	0.108572775496262	0.0269897525778592	0.0465996026879975	415	415
C14orf159	-0.362638675788164	2.41455064854221e-14	3.09665737899595e-13	415	415
C14orf162	0.0815854127366779	0.0969595122498757	0.145669747084663	415	229
C14orf165	0.0950094396475	0.0531096238856118	0.0857111182596691	415	73
C14orf166B	-0.0593487667332386	0.227646625125973	0.30547724211603	415	213
C14orf166	-0.197849959753665	4.9380055740246e-05	0.000144761795527826	415	415
C14orf167	-0.0429350554056927	0.382980507940875	0.472274908426571	415	415
C14orf169	0.0589124828005652	0.231088756727507	0.309623723406017	415	415
C14orf174	-0.00762812759644726	0.876876254236774	0.906317571644458	415	413
C14orf176	0.121788825416288	0.0130357115403659	0.0241612230483779	415	415
C14orf177	-0.0366271654228751	0.456784978999798	0.545268028110188	415	36
C14orf178	-0.181888899389338	0.000195080812214966	0.000516727587973713	415	314
C14orf179	0.132075398170449	0.00705414247566625	0.0138878644573494	415	415
C14orf180	-0.052578252862031	0.28524587484922	0.368632448487251	415	137
C14orf181	-0.12698624102548	0.0096088913108731	0.0183352307599258	415	415
C14orf182	-0.137807436971386	0.00491866427853957	0.0100005945694759	415	410
C14orf183	-0.106950175682783	0.0293747311838359	0.0503222038110351	415	209
C14orf184	0.137386119704254	0.00505305164767256	0.0102484927370816	415	400
C14orf19	0.150762303287582	0.00207266003861268	0.00454117097616091	415	415
C14orf1	0.231065189156567	1.96013950518871e-06	7.2395583441274e-06	415	415
C14orf21	0.170666289631505	0.000479594594837311	0.00118622975181419	415	415
C14orf23	-0.045496354241462	0.355218523606798	0.443639288622174	415	113
C14orf28	-0.479098609457412	3.34390429168228e-25	3.63604646770291e-23	415	415
C14orf2	0.0933470685161381	0.0574279876069054	0.0919475181562431	415	415
C14orf33	-0.211328341128351	1.41689423149574e-05	4.52426362993391e-05	415	415
C14orf34	0.161992771172802	0.000926345000489242	0.00217221189969796	415	389
C14orf37	-0.255466268691944	1.31782131822197e-07	5.86294240234039e-07	415	415
C14orf39	-0.370994225946113	5.47073986701107e-15	7.87513977297501e-14	415	155
C14orf43	-0.363103872156818	2.22550896185402e-14	2.87383399166448e-13	415	415
C14orf45	-0.277782362501783	8.6413381922294e-09	4.58476036038404e-08	415	415
C14orf48	-0.0243101673280567	0.621436838379617	0.696434867636048	415	72
C14orf49	-0.147035322110817	0.00267650385727319	0.00573253102968869	415	415
C14orf4	-0.209767774876134	1.64414954034047e-05	5.19820610495327e-05	415	415
C14orf50	-0.0758794546642763	0.122747019442111	0.179168480673838	415	412
C14orf53	-0.0161822726372462	0.742393675668608	0.798955538105548	415	149
C14orf64	-0.376265507605625	2.09670934582366e-15	3.22233636164768e-14	415	412
C14orf68	0.1700917576502	0.000501466164273888	0.00123579300261233	415	332
C14orf70	0.0786203196057933	0.109762150573274	0.162534212664899	415	71
C14orf72	0.121916599183724	0.0129399913661335	0.0239992045282027	415	410
C14orf73	0.00876837556994813	0.858652264744391	0.893279257983402	415	415
C14orf79	0.125035217628847	0.0107880416117561	0.0203704734943299	415	415
C14orf80	0.348241157400156	2.82163042316653e-13	3.06320318349667e-12	415	415
C14orf86	-0.220088140480301	6.02178274189132e-06	2.04655614106456e-05	415	68
C14orf93	0.0788072526773654	0.108917545934214	0.161452460167068	415	415
C15orf17	-0.386202226268169	3.27737841817627e-16	5.81957669074758e-15	415	415
C15orf21	0.0359676362661888	0.464936214865249	0.553234979446353	415	415
C15orf23	0.293174737181733	1.1382438055349e-09	6.93403041172995e-09	415	415
C15orf24	0.167425368612429	0.000615637626834437	0.0014903080426643	415	415
C15orf26	0.0364034596943146	0.459540793248955	0.548007815062507	415	357
C15orf27	-0.101574405649648	0.0386081698639874	0.0642780898501108	415	415
C15orf28	-0.21358687056077	1.14021307482203e-05	3.70216879728297e-05	415	414
C15orf29	-0.178594198011277	0.000255476063009436	0.00066439544482009	415	415
C15orf2	-0.199880362058129	4.11282458320712e-05	0.000122452343876585	415	182
C15orf32	-0.0250422090174106	0.610969786414729	0.687274142849605	415	45
C15orf33	-0.326025162962869	9.86090264425203e-12	8.30986483249989e-11	415	410
C15orf34	0.0955161077161623	0.0518484854363193	0.0838707204630534	415	413
C15orf37	0.0569674051818911	0.246882626265273	0.326994179188943	415	415
C15orf38	-0.102502245230265	0.0368581375053235	0.0616181047317877	415	415
C15orf39	0.296736889679765	6.99581260156616e-10	4.41054581878665e-09	415	415
C15orf40	0.076370477582034	0.120336771113696	0.176133390923035	415	415
C15orf41	-0.121750689881936	0.0130644009664291	0.0242121790109071	415	415
C15orf42	0.334960605246036	2.4434594868941e-12	2.27842183466917e-11	415	415
C15orf43	0.0358405366968552	0.466516271747736	0.554690863968134	415	92
C15orf44	0.204283459545457	2.74900612330083e-05	8.37833767989139e-05	415	415
C15orf48	0.110386801526987	0.0245224269593844	0.0427630699477108	415	415
C15orf50	-0.0491388503880577	0.317979532111519	0.404372235724061	415	167
C15orf51	-0.343593538462841	6.076835313194e-13	6.25784084568985e-12	415	381
C15orf52	-0.361923079987108	2.73646105133832e-14	3.4786250636906e-13	415	415
C15orf53	-0.0253032984054692	0.607255547263594	0.684133486815645	415	323
C15orf54	0.0171455595310745	0.727649669840707	0.786695599108798	415	347
C15orf55	0.0382183633318897	0.437452262449968	0.526684255063562	415	376
C15orf56	0.0868556382204395	0.0771632228711298	0.119396081598087	415	399
C15orf57	0.0409055295241526	0.405892592199891	0.495463623063883	415	415
C15orf58	0.0618754997178986	0.208426698471564	0.283295025308291	415	415
C15orf59	-0.334740216369172	2.53039223479528e-12	2.34757719948324e-11	415	412
C15orf5	-0.251937258658445	1.98218255503049e-07	8.56616285801104e-07	415	408
C15orf60	-0.0800779829220925	0.103311103792615	0.154226976247833	415	154
C15orf61	0.0706839757294443	0.150605153406139	0.213768631317227	415	415
C15orf62	-0.0515187720226785	0.295077886318076	0.379713065520334	415	415
C15orf63	0.122621641174938	0.0124228776381105	0.0231505298286912	415	415
C16orf11	0.0372802957661006	0.44879229017843	0.537694690412817	415	185
C16orf13	0.223134447734809	4.43502407328931e-06	1.53935750613139e-05	415	415
C16orf3	-0.0540682251783448	0.271796311738027	0.354216148263522	415	394
C16orf42	0.134397770615915	0.00610508360646838	0.0121530822776401	415	415
C16orf45	-0.350306421308527	1.99832575153725e-13	2.21337011636588e-12	415	415
C16orf46	-0.003602696425733	0.941669745019479	0.956664184901495	415	415
C16orf48	0.0737227308608516	0.133780988034594	0.192893739431073	415	415
C16orf52	-0.334343353246679	2.69461915103629e-12	2.48511957727811e-11	415	415
C16orf53	0.365460669499252	1.46947394575202e-14	1.95813949173287e-13	415	415
C16orf54	-0.283097009590718	4.35154649114212e-09	2.42051781582369e-08	415	415
C16orf55	0.241196436738422	6.61552338450046e-07	2.63831952761713e-06	415	415
C16orf57	0.201901215001575	3.42221493141964e-05	0.00010287499552313	415	415
C16orf58	0.364278845521506	1.81026888689102e-14	2.36822045519863e-13	415	415
C16orf59	0.448775021068025	5.87124024821464e-22	3.21804428238865e-20	415	415
C16orf5	-0.0172834667918004	0.725546919438601	0.78495669674153	415	415
C16orf61	0.261858007137933	6.19417937854194e-08	2.90599113734657e-07	415	415
C16orf62	-0.231567732714268	1.85945374566367e-06	6.89412502402343e-06	415	415
C16orf63	0.0632581269102299	0.198419523895559	0.271499551504478	415	415
C16orf68	-0.226383234311108	3.18548531699775e-06	1.13304115719402e-05	415	415
C16orf70	0.0502506602287251	0.307140079396439	0.392588089912385	415	415
C16orf71	0.18911810108303	0.000106169722608728	0.000293705736528727	415	415
C16orf72	-0.0808786078017541	0.0998978005643388	0.149672791793003	415	415
C16orf73	-0.00200693602711781	0.967486335786169	0.976076776638662	415	267
C16orf74	-0.0276281810571568	0.57463505436632	0.655609746407109	415	415
C16orf75	0.322888002680539	1.59217727203167e-11	1.29532523438618e-10	415	415
C16orf78	-0.0849705938871314	0.0838288864016963	0.128539744311926	415	51
C16orf79	-0.0277831884517802	0.572489836781796	0.653567788942867	415	414
C16orf7	0.111643397315681	0.0229296877868449	0.0402458505153986	415	415
C16orf80	0.196713244293013	5.46589400170886e-05	0.000159175962828743	415	415
C16orf81	-0.16401048359107	0.000797076747909909	0.00189145573465657	415	248
C16orf82	-0.0684080713333439	0.164223934216696	0.230334886930144	415	129
C16orf86	-0.240297345947532	7.2993541030416e-07	2.8907271731744e-06	415	414
C16orf87	-0.142857809680607	0.00354062898313204	0.00739688267574067	415	415
C16orf88	0.320427984721984	2.30929354253396e-11	1.83952193374357e-10	415	415
C16orf89	-0.299042219559932	5.08710405074715e-10	3.26624379131305e-09	415	404
C16orf90	-0.0404705159640321	0.410907713976423	0.500096793547548	415	182
C16orf91	0.342290088102629	7.51846500930382e-13	7.63741611316774e-12	415	415
C16orf92	0.0134475832599299	0.78475008971457	0.83351959277708	415	102
C16orf93	0.33715505057756	1.72252771272892e-12	1.6565916780762e-11	415	415
C17orf100	0.0552610249938136	0.261345944005643	0.342939188835017	415	415
C17orf101	0.237558322488077	9.82642762891211e-07	3.81824205177229e-06	415	415
C17orf102	-0.0481994768907481	0.327330144833898	0.414377490607772	415	132
C17orf103	-0.300400535824195	4.21083226008218e-10	2.74634254950539e-09	415	415
C17orf104	-0.0590249966173016	0.230197555487961	0.308531846238835	415	415
C17orf105	0.0418781992322428	0.394811621858287	0.48444245902347	415	37
C17orf106	0.211805983367556	1.35353004323147e-05	4.33906247017854e-05	415	415
C17orf107	0.0939429291175728	0.0558478093337926	0.0897015520787766	415	415
C17orf108	-0.224468635830662	3.87375524005487e-06	1.35924184125798e-05	415	415
C17orf28	0.372421477091682	4.22689470172751e-15	6.17248702833494e-14	415	415
C17orf37	0.326692993208249	8.8983968124912e-12	7.53959260714849e-11	415	415
C17orf39	-0.423685640018832	1.65267219731828e-19	5.41467008153251e-18	415	415
C17orf42	0.10969579491381	0.0254383234111699	0.0442001796383945	415	415
C17orf44	-0.0770433687830063	0.117093951792285	0.171934454406778	415	415
C17orf46	0.0474303056242281	0.335117643776414	0.422447914820368	415	398
C17orf47	0.0430156347223874	0.382087420688481	0.471317277593592	415	398
C17orf48	-0.411100294474049	2.35500052136715e-18	5.96118717705263e-17	415	415
C17orf49	0.113497084847033	0.0207438292699712	0.0367576337996455	415	415
C17orf50	-0.0693069765725567	0.15873849998956	0.223727258696087	415	369
C17orf51	-0.220262386806059	5.91803683923876e-06	2.01332708281924e-05	415	415
C17orf53	0.441030659772495	3.52080333710515e-21	1.65216351491767e-19	415	415
C17orf54	0.0157182942941508	0.749529431569312	0.805100257766707	415	125
C17orf55	0.14943483643341	0.00227176563976596	0.00493835555290913	415	399
C17orf56	0.152000571482973	0.00190144497711983	0.00420200225767577	415	415
C17orf57	-0.214260830511835	1.06815655520159e-05	3.48106128407222e-05	415	415
C17orf58	0.211153775784678	1.44074774046711e-05	4.59752651482286e-05	415	415
C17orf59	0.0382700384223644	0.436832389369242	0.526077247675421	415	415
C17orf60	-0.218471885157417	7.07037573725304e-06	2.37775772008551e-05	415	414
C17orf61	0.0969501512906083	0.0484136769867476	0.0788632906779131	415	415
C17orf62	0.202522029409852	3.23312603617889e-05	9.75532956612235e-05	415	415
C17orf63	0.0207760447751875	0.673018321637424	0.741100645457445	415	415
C17orf64	0.0925906227560954	0.0594872105259145	0.0948764949835676	415	171
[truncated: 18,226 more rows]
