# Supplementary material for: Solute carrier family 35 member A2 (SLC35A2) is a prognostic biomarker and correlated with immune infiltration in stomach adenocarcinoma
Source: PLoS One. 2023 Jul 19;18(7):e0287303. doi: 10.1371/journal.pone.0287303 (PMC10355401; doi:10.1371/journal.pone.0287303)
Supplement: S2 File — (XLSX) [file pone.0287303.s005.xlsx]

## Sheet: Sheet1
	MSI	Expression	SampleName
GBM(N=151)	0.4705	5.3569	TCGA-19-1787-01
GBM(N=151)	0.2833	4.957	TCGA-06-5412-01
GBM(N=151)	0.2592	4.8182	TCGA-12-5299-01
GBM(N=151)	0.2816	4.5142	TCGA-06-2565-01
GBM(N=151)	0.2728	4.783	TCGA-06-2561-01
GBM(N=151)	0.2707	4.5243	TCGA-06-0132-01
GBM(N=151)	0.2804	5.2499	TCGA-19-2629-01
GBM(N=151)	0.2807	3.9865	TCGA-06-0238-01
GBM(N=151)	0.2779	4.4162	TCGA-06-0749-01
GBM(N=151)	0.2931	4.5324	TCGA-06-0174-01
GBM(N=151)	0.2903	4.6428	TCGA-06-5410-01
GBM(N=151)	0.2642	4.8812	TCGA-28-2513-01
GBM(N=151)	0.2712	5.392	TCGA-76-4929-01
GBM(N=151)	0.2765	4.6781	TCGA-06-0645-01
GBM(N=151)	0.2856	4.696	TCGA-32-2634-01
GBM(N=151)	0.2717	4.0627	TCGA-06-0141-01
GBM(N=151)	0.2673	4.7714	TCGA-06-0125-01
GBM(N=151)	0.2846	4.2714	TCGA-26-1442-01
GBM(N=151)	0.2724	4.5142	TCGA-26-5136-01
GBM(N=151)	0.2674	4.9313	TCGA-14-1034-01
GBM(N=151)	0.2727	4.8605	TCGA-06-0184-01
GBM(N=151)	0.2635	4.4216	TCGA-12-3652-01
GBM(N=151)	0.2662	5.0939	TCGA-76-4927-01
GBM(N=151)	0.2679	4.1449	TCGA-14-0790-01
GBM(N=151)	0.26	4.9828	TCGA-26-5132-01
GBM(N=151)	0.2639	4.6955	TCGA-76-4932-01
GBM(N=151)	0.2791	4.8334	TCGA-32-1970-01
GBM(N=151)	0.2722	3.9506	TCGA-06-0219-01
GBM(N=151)	0.2753	4.9691	TCGA-14-0787-01
GBM(N=151)	0.2702	4.4317	TCGA-12-0618-01
GBM(N=151)	0.2698	4.4074	TCGA-27-2524-01
GBM(N=151)	0.2734	5.2499	TCGA-08-0386-01
GBM(N=151)	0.2825	5.0597	TCGA-06-0190-01
GBM(N=151)	0.2711	4.7055	TCGA-06-0745-01
GBM(N=151)	0.2701	4.7772	TCGA-26-5135-01
GBM(N=151)	0.2781	4.7571	TCGA-41-3915-01
GBM(N=151)	0.2721	3.4933	TCGA-27-1831-01
GBM(N=151)	0.2622	4.4996	TCGA-28-1753-01
GBM(N=151)	0.2794	4.3256	TCGA-12-5295-01
GBM(N=151)	0.2783	4.9607	TCGA-28-5204-01
GBM(N=151)	0.3081	5.151	TCGA-06-2569-01
GBM(N=151)	0.2786	4.8753	TCGA-27-1830-01
GBM(N=151)	0.2742	4.4463	TCGA-06-2559-01
GBM(N=151)	0.263	4.0269	TCGA-06-0139-01
GBM(N=151)	0.2712	4.9084	TCGA-27-2526-01
GBM(N=151)	0.2914	4.861	TCGA-06-5856-01
GBM(N=151)	0.2713	5.0268	TCGA-06-5418-01
GBM(N=151)	0.268	4.6832	TCGA-06-5414-01
GBM(N=151)	0.2709	3.4116	TCGA-06-5417-01
GBM(N=151)	0.2619	1.692	TCGA-26-5134-01
GBM(N=151)	0.2739	4.8202	TCGA-76-4925-01
GBM(N=151)	0.289	4.2488	TCGA-28-2510-01
GBM(N=151)	0.2839	4.5693	TCGA-06-5413-01
GBM(N=151)	0.2839	4.6747	TCGA-06-0646-01
GBM(N=151)	0.2745	4.1236	TCGA-12-3650-01
GBM(N=151)	0.2723	4.3278	TCGA-12-0616-01
GBM(N=151)	0.2688	4.9901	TCGA-28-5215-01
GBM(N=151)	0.2739	4.431	TCGA-19-2620-01
GBM(N=151)	0.2809	4.6776	TCGA-16-0846-01
GBM(N=151)	0.2642	4.6787	TCGA-02-0047-01
GBM(N=151)	0.2806	4.1417	TCGA-19-2624-01
GBM(N=151)	0.2687	4.2855	TCGA-32-1982-01
GBM(N=151)	0.2676	4.3053	TCGA-27-1835-01
GBM(N=151)	0.2796	5.2118	TCGA-06-0747-01
GBM(N=151)	0.2655	4.7093	TCGA-28-5220-01
GBM(N=151)	0.2746	4.3378	TCGA-14-0817-01
GBM(N=151)	0.2611	4.3321	TCGA-06-2570-01
GBM(N=151)	0.2857	4.8131	TCGA-41-4097-01
GBM(N=151)	0.2679	4.8625	TCGA-06-0211-01
GBM(N=151)	0.2721	4.0037	TCGA-02-2483-01
GBM(N=151)	0.2719	4.741	TCGA-76-4931-01
GBM(N=151)	0.2726	4.7501	TCGA-27-2523-01
GBM(N=151)	0.2742	4.637	TCGA-27-1837-01
GBM(N=151)	0.2839	4.2699	TCGA-06-0744-01
GBM(N=151)	0.2667	4.6347	TCGA-06-0750-01
GBM(N=151)	0.258	3.9617	TCGA-32-5222-01
GBM(N=151)	0.2674	5.2679	TCGA-27-2519-01
GBM(N=151)	0.2969	4.9007	TCGA-12-0821-01
GBM(N=151)	0.2909	4.5136	TCGA-19-2619-01
GBM(N=151)	0.2888	5.4536	TCGA-12-0619-01
GBM(N=151)	0.274	4.7225	TCGA-28-5213-01
GBM(N=151)	0.2756	4.7334	TCGA-14-0789-01
GBM(N=151)	0.2631	4.7274	TCGA-28-5209-01
GBM(N=151)	0.2892	5.2457	TCGA-28-5218-01
GBM(N=151)	0.261	4.5589	TCGA-28-2514-01
GBM(N=151)	0.3054	4.9189	TCGA-06-5859-01
GBM(N=151)	0.2915	5.4473	TCGA-28-2509-01
GBM(N=151)	0.2743	4.4061	TCGA-14-1825-01
GBM(N=151)	0.3315	4.6247	TCGA-19-4065-01
GBM(N=151)	0.2728	4.5123	TCGA-02-2485-01
GBM(N=151)	0.279	3.74	TCGA-12-1597-01
GBM(N=151)	0.2715	4.7491	TCGA-28-1747-01
GBM(N=151)	0.2863	5.0998	TCGA-28-2499-01
GBM(N=151)	0.2803	4.5862	TCGA-06-0649-01
GBM(N=151)	0.2692	4.6674	TCGA-06-2564-01
GBM(N=151)	0.2961	4.8243	TCGA-06-5408-01
GBM(N=151)	0.2741	4.857	TCGA-27-1832-01
GBM(N=151)	0.2721	3.9965	TCGA-14-1829-01
GBM(N=151)	0.2767	5.0824	TCGA-32-2615-01
GBM(N=151)	0.2707	4.9538	TCGA-06-0158-01
GBM(N=151)	0.2652	4.5784	TCGA-06-2558-01
GBM(N=151)	0.2729	4.7127	TCGA-28-5216-01
GBM(N=151)	0.2799	4.7214	TCGA-28-5207-01
GBM(N=151)	0.2819	4.5928	TCGA-41-2572-01
GBM(N=151)	0.2763	5.3548	TCGA-06-0130-01
GBM(N=151)	0.2849	4.6888	TCGA-06-5416-01
GBM(N=151)	0.274	4.6112	TCGA-06-0168-01
GBM(N=151)	0.2745	5.0644	TCGA-02-0055-01
GBM(N=151)	0.2682	4.5976	TCGA-06-5415-01
GBM(N=151)	0.2943	4.435	TCGA-06-5411-01
GBM(N=151)	0.2619	4.8939	TCGA-26-5139-01
GBM(N=151)	0.2737	4.735	TCGA-76-4928-01
GBM(N=151)	0.2763	5.562	TCGA-06-0644-01
GBM(N=151)	0.2899	5.4266	TCGA-14-0871-01
GBM(N=151)	0.2716	4.7291	TCGA-32-2632-01
GBM(N=151)	0.2696	4.6685	TCGA-06-0882-01
GBM(N=151)	0.2834	4.504	TCGA-19-2625-01
GBM(N=151)	0.2972	4.3385	TCGA-32-1980-01
GBM(N=151)	0.2731	4.9098	TCGA-27-1834-01
GBM(N=151)	0.2728	3.8198	TCGA-41-2571-01
GBM(N=151)	0.2925	4.6195	TCGA-14-0781-01
GBM(N=151)	0.2759	4.5904	TCGA-06-0157-01
GBM(N=151)	0.2826	4.865	TCGA-12-3653-01
GBM(N=151)	0.2626	4.9137	TCGA-76-4926-01
GBM(N=151)	0.2808	5.0584	TCGA-26-5133-01
GBM(N=151)	0.2614	4.8851	TCGA-06-2562-01
GBM(N=151)	0.2704	4.6247	TCGA-27-2521-01
GBM(N=151)	0.3173	4.3162	TCGA-41-5651-01
GBM(N=151)	0.2695	4.6725	TCGA-06-0210-01
GBM(N=151)	0.2954	4.8635	TCGA-19-5960-01
GBM(N=151)	0.2763	4.6491	TCGA-06-0686-01
GBM(N=151)	0.2704	4.3555	TCGA-06-2563-01
GBM(N=151)	0.29	4.6938	TCGA-15-1444-01
GBM(N=151)	0.2788	3.2065	TCGA-32-4213-01
GBM(N=151)	0.2727	4.8635	TCGA-15-0742-01
GBM(N=151)	0.3894	4.5503	TCGA-06-0187-01
GBM(N=151)	0.2907	4.774	TCGA-19-1390-01
GBM(N=151)	0.2881	4.4848	TCGA-06-2557-01
GBM(N=151)	0.267	4.865	TCGA-06-0878-01
GBM(N=151)	0.2758	4.5091	TCGA-06-0129-01
GBM(N=151)	0.2652	4.3883	TCGA-16-1045-01
GBM(N=151)	0.2749	4.8395	TCGA-06-2567-01
GBM(N=151)	0.321	5.0193	TCGA-32-2616-01
GBM(N=151)	0.2613	4.7269	TCGA-28-5208-01
GBM(N=151)	0.2911	4.6611	TCGA-06-1804-01
GBM(N=151)	0.2618	5.2142	TCGA-14-2554-01
GBM(N=151)	0.2737	4.6012	TCGA-27-2528-01
GBM(N=151)	0.3491	5.7629	TCGA-06-5858-01
GBM(N=151)	0.2721	4.0304	TCGA-06-0178-01
GBM(N=151)	0.2769	4.8324	TCGA-14-1823-01
GBM(N=151)	0.2901	4.2227	TCGA-06-0743-01
GBMLGG(N=657)	0.4705	5.3569	TCGA-19-1787-01
GBMLGG(N=657)	0.3226	4.0019	TCGA-S9-A7J2-01
GBMLGG(N=657)	0.3294	4.7361	TCGA-E1-A7YI-01
GBMLGG(N=657)	0.2833	4.957	TCGA-06-5412-01
GBMLGG(N=657)	0.3434	3.9589	TCGA-DU-7302-01
GBMLGG(N=657)	0.331	3.9874	TCGA-DU-A7TI-01
GBMLGG(N=657)	0.2592	4.8182	TCGA-12-5299-01
GBMLGG(N=657)	0.3291	4.9251	TCGA-P5-A5EX-01
GBMLGG(N=657)	0.3059	5.0909	TCGA-HT-8563-01
GBMLGG(N=657)	0.3046	3.8621	TCGA-FG-A60K-01
GBMLGG(N=657)	0.2816	4.5142	TCGA-06-2565-01
GBMLGG(N=657)	0.2728	4.783	TCGA-06-2561-01
GBMLGG(N=657)	0.2936	4.701	TCGA-CS-5397-01
GBMLGG(N=657)	0.2614	4.149	TCGA-E1-5322-01
GBMLGG(N=657)	0.3126	4.3569	TCGA-HT-8558-01
GBMLGG(N=657)	0.2927	4.174	TCGA-S9-A6U8-01
GBMLGG(N=657)	0.3046	4.4476	TCGA-HT-7854-01
GBMLGG(N=657)	0.3082	4.0055	TCGA-HT-7467-01
GBMLGG(N=657)	0.3173	3.9983	TCGA-HT-7874-01
GBMLGG(N=657)	0.3293	4.858	TCGA-S9-A6TV-01
GBMLGG(N=657)	0.3279	4.7887	TCGA-VM-A8CD-01
GBMLGG(N=657)	0.2707	4.5243	TCGA-06-0132-01
GBMLGG(N=657)	0.3365	3.8501	TCGA-HT-7616-01
GBMLGG(N=657)	0.3216	4.3951	TCGA-KT-A7W1-01
GBMLGG(N=657)	0.3259	3.9737	TCGA-P5-A5F2-01
GBMLGG(N=657)	0.2804	5.2499	TCGA-19-2629-01
GBMLGG(N=657)	0.3408	4.0748	TCGA-HT-7607-01
GBMLGG(N=657)	0.2807	3.9865	TCGA-06-0238-01
GBMLGG(N=657)	0.3182	4.421	TCGA-HT-7873-01
GBMLGG(N=657)	0.2779	4.4162	TCGA-06-0749-01
GBMLGG(N=657)	0.3088	4.0619	TCGA-HT-7603-01
GBMLGG(N=657)	0.2945	3.7741	TCGA-DB-A64P-01
GBMLGG(N=657)	0.2931	4.5324	TCGA-06-0174-01
GBMLGG(N=657)	0.2981	4.2803	TCGA-HW-7486-01
GBMLGG(N=657)	0.3352	4.5577	TCGA-P5-A5F1-01
GBMLGG(N=657)	0.3028	3.6172	TCGA-DU-7011-01
GBMLGG(N=657)	0.3367	3.5971	TCGA-P5-A77X-01
GBMLGG(N=657)	0.3079	3.7017	TCGA-HW-7493-01
GBMLGG(N=657)	0.3185	4.0748	TCGA-VM-A8CA-01
GBMLGG(N=657)	0.3113	4.1327	TCGA-DU-7015-01
GBMLGG(N=657)	0.3282	3.5694	TCGA-TM-A7C5-01
GBMLGG(N=657)	0.2975	4.0824	TCGA-DU-8162-01
GBMLGG(N=657)	0.3239	4.001	TCGA-TM-A84O-01
GBMLGG(N=657)	0.2903	4.6428	TCGA-06-5410-01
GBMLGG(N=657)	0.3032	3.991	TCGA-S9-A7R3-01
GBMLGG(N=657)	0.307	4.1359	TCGA-TQ-A7RN-01
GBMLGG(N=657)	0.2642	4.8812	TCGA-28-2513-01
GBMLGG(N=657)	0.331	3.9737	TCGA-DU-A6S6-01
GBMLGG(N=657)	0.3327	3.863	TCGA-P5-A735-01
GBMLGG(N=657)	0.3188	4.4067	TCGA-HT-7691-01
GBMLGG(N=657)	0.3142	3.866	TCGA-FG-A6J1-01
GBMLGG(N=657)	0.3103	4.7209	TCGA-S9-A7R7-01
GBMLGG(N=657)	0.2712	5.392	TCGA-76-4929-01
GBMLGG(N=657)	0.2903	5.0153	TCGA-DU-6402-01
GBMLGG(N=657)	0.3053	3.7149	TCGA-HT-7684-01
GBMLGG(N=657)	0.3196	4.7919	TCGA-HT-8104-01
GBMLGG(N=657)	0.3294	4.2766	TCGA-FN-7833-01
GBMLGG(N=657)	0.2863	4.178	TCGA-HT-7473-01
GBMLGG(N=657)	0.2765	4.6781	TCGA-06-0645-01
GBMLGG(N=657)	0.3202	3.7752	TCGA-HT-8019-01
GBMLGG(N=657)	0.3148	3.991	TCGA-TQ-A7RU-01
GBMLGG(N=657)	0.2994	3.8837	TCGA-DB-A4XF-01
GBMLGG(N=657)	0.3232	3.7453	TCGA-FG-A713-01
GBMLGG(N=657)	0.3183	4.5079	TCGA-E1-A7YL-01
GBMLGG(N=657)	0.2798	4.8355	TCGA-CS-5396-01
GBMLGG(N=657)	0.3312	4.0091	TCGA-HW-8322-01
GBMLGG(N=657)	0.3187	4.1318	TCGA-S9-A6U9-01
GBMLGG(N=657)	0.3427	3.9487	TCGA-HT-7676-01
GBMLGG(N=657)	0.3254	4.5778	TCGA-HT-7469-01
GBMLGG(N=657)	0.2856	4.696	TCGA-32-2634-01
GBMLGG(N=657)	0.3039	4.1571	TCGA-HT-7478-01
GBMLGG(N=657)	0.3286	4.2639	TCGA-DU-A5TW-01
GBMLGG(N=657)	0.3238	3.5827	TCGA-S9-A6TX-01
GBMLGG(N=657)	0.3219	3.9232	TCGA-RY-A83Z-01
GBMLGG(N=657)	0.2717	4.0627	TCGA-06-0141-01
GBMLGG(N=657)	0.2673	4.7714	TCGA-06-0125-01
GBMLGG(N=657)	0.3011	3.8116	TCGA-FG-A6IZ-01
GBMLGG(N=657)	0.2736	4.8944	TCGA-CS-4941-01
GBMLGG(N=657)	0.3253	3.9838	TCGA-DH-A7UT-01
GBMLGG(N=657)	0.2859	3.7432	TCGA-DU-5871-01
GBMLGG(N=657)	0.3223	4.2373	TCGA-HW-8321-01
GBMLGG(N=657)	0.3039	4.0091	TCGA-EZ-7264-01
GBMLGG(N=657)	0.303	4.1931	TCGA-CS-6666-01
GBMLGG(N=657)	0.3073	4.0091	TCGA-HW-7491-01
GBMLGG(N=657)	0.2989	4.2518	TCGA-S9-A6U1-01
GBMLGG(N=657)	0.3001	3.9185	TCGA-E1-5307-01
GBMLGG(N=657)	0.3227	4.6428	TCGA-DU-A76L-01
GBMLGG(N=657)	0.2961	4.298	TCGA-HW-7495-01
GBMLGG(N=657)	0.292	3.7193	TCGA-CS-6669-01
GBMLGG(N=657)	0.328	3.8269	TCGA-HT-7481-01
GBMLGG(N=657)	0.3338	4.0952	TCGA-DU-8163-01
GBMLGG(N=657)	0.2846	4.2714	TCGA-26-1442-01
GBMLGG(N=657)	0.317	4.4842	TCGA-HT-8110-01
GBMLGG(N=657)	0.3244	3.7982	TCGA-RY-A840-01
GBMLGG(N=657)	0.3188	4.3335	TCGA-VM-A8C9-01
GBMLGG(N=657)	0.3108	4.14	TCGA-HW-8319-01
GBMLGG(N=657)	0.326	4.2212	TCGA-QH-A6CW-01
GBMLGG(N=657)	0.2838	4.2609	TCGA-DU-5870-01
GBMLGG(N=657)	0.3258	3.9819	TCGA-TM-A84S-01
GBMLGG(N=657)	0.2724	4.5142	TCGA-26-5136-01
GBMLGG(N=657)	0.2674	4.9313	TCGA-14-1034-01
GBMLGG(N=657)	0.2727	4.8605	TCGA-06-0184-01
GBMLGG(N=657)	0.2635	4.4216	TCGA-12-3652-01
GBMLGG(N=657)	0.3215	3.9552	TCGA-RY-A845-01
GBMLGG(N=657)	0.2662	5.0939	TCGA-76-4927-01
GBMLGG(N=657)	0.3007	4.2227	TCGA-FG-8182-01
GBMLGG(N=657)	0.2679	4.1449	TCGA-14-0790-01
GBMLGG(N=657)	0.26	4.9828	TCGA-26-5132-01
GBMLGG(N=657)	0.3084	4.8334	TCGA-FG-6688-01
GBMLGG(N=657)	0.3122	4.2855	TCGA-TQ-A7RP-01
GBMLGG(N=657)	0.3363	3.8973	TCGA-HT-8113-01
GBMLGG(N=657)	0.2639	4.6955	TCGA-76-4932-01
GBMLGG(N=657)	0.3139	4.0462	TCGA-HT-7689-01
GBMLGG(N=657)	0.3535	3.9365	TCGA-FG-7638-01
GBMLGG(N=657)	0.3016	4.7939	TCGA-DU-7013-01
GBMLGG(N=657)	0.2791	4.8334	TCGA-32-1970-01
GBMLGG(N=657)	0.3266	4.131	TCGA-E1-A7Z3-01
GBMLGG(N=657)	0.3046	3.3264	TCGA-HT-7476-01
GBMLGG(N=657)	0.3074	4.1788	TCGA-TQ-A7RG-01
GBMLGG(N=657)	0.3245	3.9156	TCGA-FG-8181-01
GBMLGG(N=657)	0.3107	4.1277	TCGA-DU-A7T6-01
GBMLGG(N=657)	0.3289	4.366	TCGA-DB-A4XC-01
GBMLGG(N=657)	0.3281	4.3688	TCGA-FG-A4MW-01
GBMLGG(N=657)	0.2722	3.9506	TCGA-06-0219-01
GBMLGG(N=657)	0.2682	4.2281	TCGA-DH-5142-01
GBMLGG(N=657)	0.2753	4.9691	TCGA-14-0787-01
GBMLGG(N=657)	0.3006	4.1145	TCGA-S9-A6U2-01
GBMLGG(N=657)	0.2702	4.4317	TCGA-12-0618-01
GBMLGG(N=657)	0.2698	4.4074	TCGA-27-2524-01
GBMLGG(N=657)	0.3208	3.5584	TCGA-TQ-A7RH-01
GBMLGG(N=657)	0.2734	5.2499	TCGA-08-0386-01
GBMLGG(N=657)	0.3329	4.0189	TCGA-DB-A75M-01
GBMLGG(N=657)	0.3326	3.9838	TCGA-HT-8012-01
GBMLGG(N=657)	0.3171	3.8064	TCGA-S9-A7QW-01
GBMLGG(N=657)	0.325	3.4596	TCGA-P5-A733-01
GBMLGG(N=657)	0.3246	3.5645	TCGA-E1-A7Z4-01
GBMLGG(N=657)	0.3103	4.0696	TCGA-DU-A5TR-01
GBMLGG(N=657)	0.3305	3.7561	TCGA-FG-8185-01
GBMLGG(N=657)	0.3379	4.0679	TCGA-HW-8320-01
GBMLGG(N=657)	0.3037	4.1302	TCGA-CS-6667-01
GBMLGG(N=657)	0.2822	4.17	TCGA-DU-5849-01
GBMLGG(N=657)	0.2803	4.0679	TCGA-DB-5279-01
GBMLGG(N=657)	0.2825	5.0597	TCGA-06-0190-01
GBMLGG(N=657)	0.3002	3.9356	TCGA-CS-6670-01
GBMLGG(N=657)	0.3035	4.2929	TCGA-DB-A64V-01
GBMLGG(N=657)	0.2711	4.7055	TCGA-06-0745-01
GBMLGG(N=657)	0.2846	4.5286	TCGA-DU-5854-01
GBMLGG(N=657)	0.3079	3.7539	TCGA-DH-A7UR-01
GBMLGG(N=657)	0.3037	4.0216	TCGA-S9-A6WL-01
GBMLGG(N=657)	0.3401	4.0019	TCGA-HT-7880-01
GBMLGG(N=657)	0.2701	4.7772	TCGA-26-5135-01
GBMLGG(N=657)	0.267	3.7561	TCGA-E1-5318-01
GBMLGG(N=657)	0.3022	4.0593	TCGA-DU-6393-01
GBMLGG(N=657)	0.2781	4.7571	TCGA-41-3915-01
GBMLGG(N=657)	0.2998	3.7006	TCGA-DU-5853-01
GBMLGG(N=657)	0.3326	3.8935	TCGA-TM-A84J-01
GBMLGG(N=657)	0.3002	4.0943	TCGA-FG-5962-01
GBMLGG(N=657)	0.2721	3.4933	TCGA-27-1831-01
GBMLGG(N=657)	0.3305	4.2434	TCGA-F6-A8O4-01
GBMLGG(N=657)	0.2622	4.4996	TCGA-28-1753-01
GBMLGG(N=657)	0.3215	3.417	TCGA-S9-A7R1-01
GBMLGG(N=657)	0.2794	4.3256	TCGA-12-5295-01
GBMLGG(N=657)	0.3177	3.9099	TCGA-TM-A84M-01
GBMLGG(N=657)	0.3127	3.9645	TCGA-HT-8107-01
GBMLGG(N=657)	0.3079	4.2072	TCGA-P5-A5ET-01
GBMLGG(N=657)	0.322	3.9608	TCGA-P5-A72W-01
GBMLGG(N=657)	0.3158	4.2571	TCGA-FG-A70Y-01
GBMLGG(N=657)	0.3172	4.0037	TCGA-TM-A84R-01
GBMLGG(N=657)	0.2977	4.5596	TCGA-HW-A5KM-01
GBMLGG(N=657)	0.324	4.1644	TCGA-HT-7477-01
GBMLGG(N=657)	0.3257	4.3111	TCGA-FG-A87Q-01
GBMLGG(N=657)	0.3071	4.3477	TCGA-FG-A70Z-01
GBMLGG(N=657)	0.3113	4.7613	TCGA-FG-A4MU-01
GBMLGG(N=657)	0.3091	4.2064	TCGA-DB-A4XB-01
GBMLGG(N=657)	0.3142	4.3992	TCGA-WY-A85D-01
GBMLGG(N=657)	0.3328	3.9728	TCGA-FG-7641-01
GBMLGG(N=657)	0.3001	4.0765	TCGA-DU-5872-01
GBMLGG(N=657)	0.3059	3.8023	TCGA-FG-6689-01
GBMLGG(N=657)	0.2819	4.6787	TCGA-DB-5277-01
GBMLGG(N=657)	0.2783	4.9607	TCGA-28-5204-01
GBMLGG(N=657)	0.2926	4.1772	TCGA-HT-A615-01
GBMLGG(N=657)	0.3472	4.1169	TCGA-DU-7301-01
GBMLGG(N=657)	0.3161	4.0357	TCGA-P5-A5EW-01
GBMLGG(N=657)	0.3081	5.151	TCGA-06-2569-01
GBMLGG(N=657)	0.3218	3.6612	TCGA-HT-A5RB-01
GBMLGG(N=657)	0.3204	4.7565	TCGA-E1-A7YN-01
GBMLGG(N=657)	0.2786	4.8753	TCGA-27-1830-01
GBMLGG(N=657)	0.3276	4.2958	TCGA-QH-A6XC-01
GBMLGG(N=657)	0.2742	4.4463	TCGA-06-2559-01
GBMLGG(N=657)	0.306	4.6588	TCGA-S9-A6WN-01
GBMLGG(N=657)	0.263	4.0269	TCGA-06-0139-01
GBMLGG(N=657)	0.298	3.867	TCGA-DB-A64L-01
GBMLGG(N=657)	0.3189	4.0019	TCGA-TM-A84I-01
GBMLGG(N=657)	0.3324	3.7193	TCGA-QH-A6CZ-01
GBMLGG(N=657)	0.3216	3.7421	TCGA-WY-A858-01
GBMLGG(N=657)	0.3204	3.9194	TCGA-VM-A8CB-01
GBMLGG(N=657)	0.2712	4.9084	TCGA-27-2526-01
GBMLGG(N=657)	0.3315	4.3256	TCGA-VM-A8CF-01
GBMLGG(N=657)	0.2914	4.861	TCGA-06-5856-01
GBMLGG(N=657)	0.3413	3.9137	TCGA-HT-7608-01
GBMLGG(N=657)	0.303	4.402	TCGA-CS-4938-01
GBMLGG(N=657)	0.3222	4.1907	TCGA-QH-A6X5-01
GBMLGG(N=657)	0.317	3.8876	TCGA-DU-8166-01
GBMLGG(N=657)	0.3227	4.3392	TCGA-HT-8018-01
GBMLGG(N=657)	0.2991	4.2304	TCGA-DU-7292-01
GBMLGG(N=657)	0.3292	3.9552	TCGA-S9-A6TU-01
GBMLGG(N=657)	0.3294	4.4317	TCGA-DB-A75P-01
GBMLGG(N=657)	0.2713	5.0268	TCGA-06-5418-01
GBMLGG(N=657)	0.2903	4.466	TCGA-FG-6691-01
GBMLGG(N=657)	0.303	4.2921	TCGA-DU-6399-01
GBMLGG(N=657)	0.3264	4.1571	TCGA-S9-A7IQ-01
GBMLGG(N=657)	0.268	4.6832	TCGA-06-5414-01
GBMLGG(N=657)	0.3054	3.9992	TCGA-S9-A6WI-01
GBMLGG(N=657)	0.3057	4.2593	TCGA-DB-A64S-01
GBMLGG(N=657)	0.2976	4.0462	TCGA-FG-6692-01
GBMLGG(N=657)	0.2992	4.1859	TCGA-HW-7489-01
GBMLGG(N=657)	0.3313	3.7291	TCGA-R8-A6YH-01
GBMLGG(N=657)	0.2709	3.4116	TCGA-06-5417-01
GBMLGG(N=657)	0.311	3.402	TCGA-HT-A618-01
GBMLGG(N=657)	0.2619	1.692	TCGA-26-5134-01
GBMLGG(N=657)	0.2997	4.0127	TCGA-QH-A65S-01
GBMLGG(N=657)	0.32	3.8177	TCGA-DU-7019-01
GBMLGG(N=657)	0.2739	4.8202	TCGA-76-4925-01
GBMLGG(N=657)	0.3345	4.6708	TCGA-DU-A7TJ-01
GBMLGG(N=657)	0.3296	4.0001	TCGA-TM-A84H-01
GBMLGG(N=657)	0.289	4.2488	TCGA-28-2510-01
GBMLGG(N=657)	0.3175	3.9663	TCGA-S9-A7R8-01
GBMLGG(N=657)	0.3098	3.4945	TCGA-S9-A7R4-01
GBMLGG(N=657)	0.3214	4.1708	TCGA-S9-A7J3-01
GBMLGG(N=657)	0.3247	4.0985	TCGA-TM-A84L-01
GBMLGG(N=657)	0.3282	4.0884	TCGA-E1-A7YH-01
GBMLGG(N=657)	0.2839	4.5693	TCGA-06-5413-01
GBMLGG(N=657)	0.2839	4.6747	TCGA-06-0646-01
GBMLGG(N=657)	0.3075	4.2243	TCGA-P5-A5EV-01
GBMLGG(N=657)	0.3146	4.5136	TCGA-DU-A7TD-01
GBMLGG(N=657)	0.3049	3.3076	TCGA-HW-A5KL-01
GBMLGG(N=657)	0.3255	4.314	TCGA-RY-A83X-01
GBMLGG(N=657)	0.3401	3.8964	TCGA-HT-7687-01
GBMLGG(N=657)	0.3252	3.7171	TCGA-WY-A85A-01
GBMLGG(N=657)	0.2745	4.1236	TCGA-12-3650-01
GBMLGG(N=657)	0.2716	3.97	TCGA-DB-5281-01
GBMLGG(N=657)	0.3297	4.5009	TCGA-E1-A7YK-01
GBMLGG(N=657)	0.3018	4.2243	TCGA-DU-A5TU-01
GBMLGG(N=657)	0.2979	4.3862	TCGA-DU-A7TA-01
GBMLGG(N=657)	0.2735	4.131	TCGA-CS-5395-01
GBMLGG(N=657)	0.3198	3.8788	TCGA-TQ-A7RR-01
GBMLGG(N=657)	0.3252	4.5886	TCGA-HT-A5R5-01
GBMLGG(N=657)	0.2723	4.3278	TCGA-12-0616-01
GBMLGG(N=657)	0.3081	4.3349	TCGA-QH-A65V-01
GBMLGG(N=657)	0.3241	4.1692	TCGA-S9-A6WP-01
GBMLGG(N=657)	0.2688	4.9901	TCGA-28-5215-01
GBMLGG(N=657)	0.2739	4.431	TCGA-19-2620-01
GBMLGG(N=657)	0.3013	4.2855	TCGA-S9-A6U5-01
GBMLGG(N=657)	0.321	3.7039	TCGA-E1-A7YO-01
GBMLGG(N=657)	0.3311	4.018	TCGA-QH-A6X8-01
GBMLGG(N=657)	0.3365	3.7752	TCGA-HT-7610-01
GBMLGG(N=657)	0.3477	3.9487	TCGA-HT-7875-01
GBMLGG(N=657)	0.2809	4.6776	TCGA-16-0846-01
GBMLGG(N=657)	0.3192	4.251	TCGA-R8-A6MK-01
GBMLGG(N=657)	0.3298	3.9251	TCGA-P5-A5F0-01
GBMLGG(N=657)	0.3227	3.6543	TCGA-R8-A73M-01
GBMLGG(N=657)	0.2642	4.6787	TCGA-02-0047-01
GBMLGG(N=657)	0.3057	4.3723	TCGA-S9-A6TS-01
GBMLGG(N=657)	0.3338	3.6195	TCGA-S9-A6TW-01
GBMLGG(N=657)	0.2619	4.1764	TCGA-E1-5303-01
GBMLGG(N=657)	0.2975	4.3285	TCGA-HT-7606-01
GBMLGG(N=657)	0.3029	3.7571	TCGA-DU-6408-01
GBMLGG(N=657)	0.2944	4.2639	TCGA-FG-5964-01
GBMLGG(N=657)	0.3118	4.1587	TCGA-DB-A64Q-01
GBMLGG(N=657)	0.3315	4.3667	TCGA-S9-A7IZ-01
GBMLGG(N=657)	0.2988	3.9204	TCGA-S9-A6WH-01
GBMLGG(N=657)	0.3357	4.0064	TCGA-HT-7602-01
GBMLGG(N=657)	0.2806	4.1417	TCGA-19-2624-01
GBMLGG(N=657)	0.3299	4.5602	TCGA-DU-A6S8-01
GBMLGG(N=657)	0.3188	3.8167	TCGA-HT-7858-01
GBMLGG(N=657)	0.2687	4.2855	TCGA-32-1982-01
GBMLGG(N=657)	0.2676	4.3053	TCGA-27-1835-01
GBMLGG(N=657)	0.3097	4.4417	TCGA-HT-7860-01
GBMLGG(N=657)	0.3065	5.0427	TCGA-DU-7006-01
GBMLGG(N=657)	0.2989	3.9031	TCGA-TQ-A7RS-01
GBMLGG(N=657)	0.3058	3.7857	TCGA-DU-7009-01
GBMLGG(N=657)	0.2796	5.2118	TCGA-06-0747-01
GBMLGG(N=657)	0.3135	4.5693	TCGA-DU-7010-01
GBMLGG(N=657)	0.3128	3.8886	TCGA-QH-A6X3-01
GBMLGG(N=657)	0.342	3.9801	TCGA-DU-8164-01
GBMLGG(N=657)	0.3024	3.868	TCGA-DU-7018-01
GBMLGG(N=657)	0.3173	3.7204	TCGA-RY-A843-01
GBMLGG(N=657)	0.3225	3.186	TCGA-DU-7014-01
GBMLGG(N=657)	0.3422	3.836	TCGA-HT-7693-01
GBMLGG(N=657)	0.3098	4.352	TCGA-FG-A6J3-01
GBMLGG(N=657)	0.2655	4.7093	TCGA-28-5220-01
GBMLGG(N=657)	0.3186	4.7565	TCGA-HT-8106-01
GBMLGG(N=657)	0.2962	4.2373	TCGA-HT-7472-01
GBMLGG(N=657)	0.2746	4.3378	TCGA-14-0817-01
GBMLGG(N=657)	0.333	3.6428	TCGA-HT-7855-01
GBMLGG(N=657)	0.2611	4.3321	TCGA-06-2570-01
GBMLGG(N=657)	0.3259	3.8983	TCGA-DB-A4XG-01
GBMLGG(N=657)	0.3144	4.9012	TCGA-HT-A5RC-01
GBMLGG(N=657)	0.3238	4.2563	TCGA-VM-A8C8-01
GBMLGG(N=657)	0.3192	4.0171	TCGA-HT-7681-01
GBMLGG(N=657)	0.2857	4.8131	TCGA-41-4097-01
GBMLGG(N=657)	0.3401	3.6939	TCGA-DU-A6S2-01
GBMLGG(N=657)	0.3361	3.7593	TCGA-DU-7309-01
GBMLGG(N=657)	0.3094	3.3017	TCGA-DB-A4XH-01
GBMLGG(N=657)	0.3123	4.2366	TCGA-HT-7485-01
GBMLGG(N=657)	0.3031	4.1069	TCGA-VW-A7QS-01
GBMLGG(N=657)	0.2679	4.8625	TCGA-06-0211-01
GBMLGG(N=657)	0.3199	3.2267	TCGA-VV-A86M-01
GBMLGG(N=657)	0.321	3.7105	TCGA-E1-A7YV-01
GBMLGG(N=657)	0.3085	3.9801	TCGA-HT-7468-01
GBMLGG(N=657)	0.2721	4.0037	TCGA-02-2483-01
GBMLGG(N=657)	0.3353	4.3371	TCGA-HT-7677-01
GBMLGG(N=657)	0.2719	4.741	TCGA-76-4931-01
GBMLGG(N=657)	0.3033	4.4236	TCGA-DU-A5TY-01
GBMLGG(N=657)	0.3149	4.061	TCGA-HT-8109-01
GBMLGG(N=657)	0.3132	4.1069	TCGA-HT-7479-01
GBMLGG(N=657)	0.2726	4.5497	TCGA-DB-5275-01
GBMLGG(N=657)	0.3311	3.9746	TCGA-TM-A7C4-01
GBMLGG(N=657)	0.2726	4.7501	TCGA-27-2523-01
GBMLGG(N=657)	0.2742	4.637	TCGA-27-1837-01
GBMLGG(N=657)	0.3194	3.8808	TCGA-DH-A7UU-01
GBMLGG(N=657)	0.2839	4.2699	TCGA-06-0744-01
GBMLGG(N=657)	0.3128	4.5778	TCGA-HT-A4DV-01
GBMLGG(N=657)	0.3213	4.3306	TCGA-FG-8186-01
GBMLGG(N=657)	0.2957	4.4523	TCGA-FG-A4MT-01
GBMLGG(N=657)	0.3067	4.2488	TCGA-E1-5305-01
GBMLGG(N=657)	0.2715	3.6861	TCGA-CS-5393-01
GBMLGG(N=657)	0.2954	4.3242	TCGA-DU-6395-01
GBMLGG(N=657)	0.3072	3.8561	TCGA-DB-A64X-01
GBMLGG(N=657)	0.3268	4.3814	TCGA-S9-A7IS-01
GBMLGG(N=657)	0.3203	3.9874	TCGA-HT-7856-01
GBMLGG(N=657)	0.2667	4.6347	TCGA-06-0750-01
GBMLGG(N=657)	0.258	3.9617	TCGA-32-5222-01
GBMLGG(N=657)	0.3085	3.9308	TCGA-QH-A6XA-01
GBMLGG(N=657)	0.3201	3.245	TCGA-P5-A77W-01
GBMLGG(N=657)	0.2674	5.2679	TCGA-27-2519-01
GBMLGG(N=657)	0.281	4.4516	TCGA-CS-4942-01
GBMLGG(N=657)	0.2942	4.7033	TCGA-CS-6186-01
GBMLGG(N=657)	0.3056	4.2616	TCGA-DU-7008-01
GBMLGG(N=657)	0.3311	3.9746	TCGA-HT-7688-01
GBMLGG(N=657)	0.3095	4.1228	TCGA-DU-A7T8-01
GBMLGG(N=657)	0.3307	3.0723	TCGA-DU-A6S3-01
GBMLGG(N=657)	0.3034	4.1086	TCGA-DB-A64U-01
GBMLGG(N=657)	0.2984	4.8007	TCGA-HT-A61C-01
GBMLGG(N=657)	0.2969	4.9007	TCGA-12-0821-01
GBMLGG(N=657)	0.3059	4.5693	TCGA-TQ-A7RF-01
GBMLGG(N=657)	0.2909	4.5136	TCGA-19-2619-01
GBMLGG(N=657)	0.3289	4.2646	TCGA-F6-A8O3-01
GBMLGG(N=657)	0.3103	4.2833	TCGA-R8-A6ML-01
GBMLGG(N=657)	0.3051	5.278	TCGA-DU-A5TT-01
GBMLGG(N=657)	0.3252	4.2795	TCGA-QH-A870-01
GBMLGG(N=657)	0.3276	4.641	TCGA-DB-A75O-01
GBMLGG(N=657)	0.322	4.4523	TCGA-HT-8111-01
GBMLGG(N=657)	0.3165	3.8044	TCGA-S9-A7QZ-01
GBMLGG(N=657)	0.2888	5.4536	TCGA-12-0619-01
GBMLGG(N=657)	0.2724	4.5922	TCGA-DB-5273-01
GBMLGG(N=657)	0.3411	3.8847	TCGA-HT-7470-01
GBMLGG(N=657)	0.3172	4.1899	TCGA-FG-A4MY-01
GBMLGG(N=657)	0.3235	3.9089	TCGA-HT-8108-01
GBMLGG(N=657)	0.2953	4.2266	TCGA-DB-A4XE-01
GBMLGG(N=657)	0.3359	4.0705	TCGA-HT-A4DS-01
GBMLGG(N=657)	0.345	5.085	TCGA-DU-8158-01
GBMLGG(N=657)	0.3025	4.14	TCGA-HT-7474-01
GBMLGG(N=657)	0.2646	4.1836	TCGA-DH-5143-01
GBMLGG(N=657)	0.2963	4.1668	TCGA-TQ-A7RJ-01
GBMLGG(N=657)	0.3143	3.9099	TCGA-S9-A7QY-01
GBMLGG(N=657)	0.306	4.1875	TCGA-DB-A4XA-01
GBMLGG(N=657)	0.274	4.7225	TCGA-28-5213-01
GBMLGG(N=657)	0.3289	4.2646	TCGA-P5-A731-01
GBMLGG(N=657)	0.3292	4.6018	TCGA-E1-A7YE-01
GBMLGG(N=657)	0.3077	4.2297	TCGA-FG-A710-01
GBMLGG(N=657)	0.3236	3.6928	TCGA-HT-8010-01
GBMLGG(N=657)	0.3023	4.0171	TCGA-DU-7299-01
GBMLGG(N=657)	0.2639	4.1899	TCGA-DB-5270-01
GBMLGG(N=657)	0.2756	4.7334	TCGA-14-0789-01
GBMLGG(N=657)	0.3322	4.2751	TCGA-KT-A74X-01
GBMLGG(N=657)	0.3292	3.7443	TCGA-DB-A75L-01
GBMLGG(N=657)	0.2961	3.8064	TCGA-HT-A616-01
GBMLGG(N=657)	0.3281	4.1261	TCGA-HT-A74K-01
GBMLGG(N=657)	0.3184	3.3938	TCGA-WY-A85C-01
GBMLGG(N=657)	0.3307	4.1128	TCGA-FG-8188-01
GBMLGG(N=657)	0.3117	3.8289	TCGA-DU-A6S7-01
GBMLGG(N=657)	0.3004	3.7877	TCGA-DU-7294-01
GBMLGG(N=657)	0.268	3.1278	TCGA-DB-5274-01
GBMLGG(N=657)	0.2631	4.7274	TCGA-28-5209-01
GBMLGG(N=657)	0.3542	3.9261	TCGA-HT-7604-01
GBMLGG(N=657)	0.3261	3.9645	TCGA-TM-A84F-01
GBMLGG(N=657)	0.3045	4.3793	TCGA-DB-A64O-01
GBMLGG(N=657)	0.3233	3.5779	TCGA-HT-7884-01
GBMLGG(N=657)	0.308	3.838	TCGA-S9-A6WE-01
GBMLGG(N=657)	0.3068	4.0233	TCGA-QH-A6CY-01
GBMLGG(N=657)	0.3107	4.6347	TCGA-S9-A6WM-01
GBMLGG(N=657)	0.2892	5.2457	TCGA-28-5218-01
GBMLGG(N=657)	0.3277	4.6543	TCGA-HT-A5RA-01
GBMLGG(N=657)	0.3116	4.6606	TCGA-QH-A6CV-01
GBMLGG(N=657)	0.315	4.3349	TCGA-VM-A8CE-01
GBMLGG(N=657)	0.2992	4.2921	TCGA-DU-5852-01
GBMLGG(N=657)	0.3156	4.1302	TCGA-P5-A72U-01
GBMLGG(N=657)	0.261	4.5589	TCGA-28-2514-01
GBMLGG(N=657)	0.3054	4.9189	TCGA-06-5859-01
GBMLGG(N=657)	0.3281	4.2327	TCGA-DB-A75K-01
GBMLGG(N=657)	0.3115	3.7432	TCGA-DU-6410-01
GBMLGG(N=657)	0.2915	5.4473	TCGA-28-2509-01
GBMLGG(N=657)	0.3006	3.9755	TCGA-QH-A65Z-01
GBMLGG(N=657)	0.2743	4.4061	TCGA-14-1825-01
GBMLGG(N=657)	0.3209	4.1636	TCGA-S9-A7IY-01
GBMLGG(N=657)	0.3122	3.833	TCGA-P5-A781-01
GBMLGG(N=657)	0.3214	4.2009	TCGA-TM-A84G-01
GBMLGG(N=657)	0.3076	4.5717	TCGA-HW-A5KK-01
GBMLGG(N=657)	0.2577	3.7529	TCGA-E1-5311-01
GBMLGG(N=657)	0.3424	4.6118	TCGA-FG-7634-01
GBMLGG(N=657)	0.2913	4.1186	TCGA-DU-5855-01
GBMLGG(N=657)	0.2915	3.9412	TCGA-DU-6396-01
GBMLGG(N=657)	0.3315	4.6247	TCGA-19-4065-01
GBMLGG(N=657)	0.3356	4.0985	TCGA-FG-7643-01
GBMLGG(N=657)	0.3227	4.5015	TCGA-TM-A84C-01
GBMLGG(N=657)	0.2728	4.5123	TCGA-02-2485-01
GBMLGG(N=657)	0.3171	3.4997	TCGA-WY-A85E-01
GBMLGG(N=657)	0.279	3.74	TCGA-12-1597-01
GBMLGG(N=657)	0.2715	4.7491	TCGA-28-1747-01
GBMLGG(N=657)	0.2863	5.0998	TCGA-28-2499-01
GBMLGG(N=657)	0.3159	4.3779	TCGA-DU-7298-01
GBMLGG(N=657)	0.3181	3.7971	TCGA-TM-A84T-01
GBMLGG(N=657)	0.3339	3.7836	TCGA-FG-7637-01
GBMLGG(N=657)	0.3315	3.4424	TCGA-HT-A5R9-01
GBMLGG(N=657)	0.3017	4.5028	TCGA-HT-A614-01
GBMLGG(N=657)	0.2803	4.5862	TCGA-06-0649-01
GBMLGG(N=657)	0.3077	3.705	TCGA-QH-A65R-01
GBMLGG(N=657)	0.3257	3.9393	TCGA-FG-A60J-01
GBMLGG(N=657)	0.3082	4.0313	TCGA-FG-8189-01
GBMLGG(N=657)	0.295	3.7127	TCGA-P5-A5EY-01
GBMLGG(N=657)	0.2692	4.6674	TCGA-06-2564-01
GBMLGG(N=657)	0.2961	4.8243	TCGA-06-5408-01
GBMLGG(N=657)	0.2741	4.857	TCGA-27-1832-01
GBMLGG(N=657)	0.2721	3.9965	TCGA-14-1829-01
GBMLGG(N=657)	0.2767	5.0824	TCGA-32-2615-01
GBMLGG(N=657)	0.2707	4.9538	TCGA-06-0158-01
GBMLGG(N=657)	0.3004	4.7442	TCGA-HT-7882-01
GBMLGG(N=657)	0.2652	4.5784	TCGA-06-2558-01
GBMLGG(N=657)	0.3254	4.7491	TCGA-HT-8011-01
GBMLGG(N=657)	0.2917	4.6106	TCGA-DU-6394-01
GBMLGG(N=657)	0.2729	4.7127	TCGA-28-5216-01
GBMLGG(N=657)	0.3152	4.433	TCGA-WY-A859-01
GBMLGG(N=657)	0.3309	3.9838	TCGA-WY-A85B-01
GBMLGG(N=657)	0.3065	3.9089	TCGA-S9-A6UB-01
GBMLGG(N=657)	0.2799	4.7214	TCGA-28-5207-01
GBMLGG(N=657)	0.2982	4.0488	TCGA-S9-A6U6-01
GBMLGG(N=657)	0.3378	4.166	TCGA-DU-8168-01
GBMLGG(N=657)	0.2819	4.5928	TCGA-41-2572-01
GBMLGG(N=657)	0.2763	5.3548	TCGA-06-0130-01
GBMLGG(N=657)	0.2983	5.1938	TCGA-DU-7290-01
GBMLGG(N=657)	0.2849	4.6888	TCGA-06-5416-01
GBMLGG(N=657)	0.274	4.6112	TCGA-06-0168-01
GBMLGG(N=657)	0.2971	4.0153	TCGA-DU-6407-01
GBMLGG(N=657)	0.2745	5.0644	TCGA-02-0055-01
GBMLGG(N=657)	0.3289	4.3385	TCGA-HT-7601-01
GBMLGG(N=657)	0.2843	4.3413	TCGA-DU-6403-01
GBMLGG(N=657)	0.2682	4.5976	TCGA-06-5415-01
GBMLGG(N=657)	0.3077	3.9673	TCGA-DB-A64R-01
GBMLGG(N=657)	0.3293	4.4297	TCGA-E1-A7YQ-01
GBMLGG(N=657)	0.2937	4.9364	TCGA-DU-6405-01
GBMLGG(N=657)	0.2926	4.096	TCGA-HW-7487-01
GBMLGG(N=657)	0.3214	4.8704	TCGA-S9-A7R2-01
GBMLGG(N=657)	0.3272	3.9147	TCGA-S9-A7J1-01
GBMLGG(N=657)	0.3191	3.8896	TCGA-P5-A72X-01
GBMLGG(N=657)	0.3257	4.6933	TCGA-E1-A7YJ-01
GBMLGG(N=657)	0.2943	4.435	TCGA-06-5411-01
GBMLGG(N=657)	0.2619	4.8939	TCGA-26-5139-01
GBMLGG(N=657)	0.3378	4.5034	TCGA-HT-7690-01
GBMLGG(N=657)	0.3369	3.9147	TCGA-HT-8105-01
GBMLGG(N=657)	0.2737	4.735	TCGA-76-4928-01
GBMLGG(N=657)	0.2763	5.562	TCGA-06-0644-01
GBMLGG(N=657)	0.3106	4.1812	TCGA-E1-A7YY-01
GBMLGG(N=657)	0.3159	3.7259	TCGA-HT-A619-01
GBMLGG(N=657)	0.2966	4.1053	TCGA-DU-6400-01
GBMLGG(N=657)	0.3204	3.3661	TCGA-P5-A737-01
GBMLGG(N=657)	0.2899	5.4266	TCGA-14-0871-01
GBMLGG(N=657)	0.3147	4.182	TCGA-RY-A83Y-01
GBMLGG(N=657)	0.4513	4.366	TCGA-HT-8564-01
GBMLGG(N=657)	0.3197	4.3938	TCGA-HT-7686-01
GBMLGG(N=657)	0.3181	4.248	TCGA-E1-A7YM-01
GBMLGG(N=657)	0.3079	3.9956	TCGA-DH-A66F-01
GBMLGG(N=657)	0.2623	3.7149	TCGA-CS-5390-01
GBMLGG(N=657)	0.2953	4.84	TCGA-S9-A6UA-01
GBMLGG(N=657)	0.2716	4.7291	TCGA-32-2632-01
GBMLGG(N=657)	0.3341	4.3155	TCGA-FG-A87N-01
GBMLGG(N=657)	0.3226	3.8808	TCGA-VV-A829-01
GBMLGG(N=657)	0.3027	3.9552	TCGA-DH-A66B-01
GBMLGG(N=657)	0.3312	4.5473	TCGA-HT-A5R7-01
GBMLGG(N=657)	0.3295	3.6804	TCGA-CS-5394-01
GBMLGG(N=657)	0.312	4.3477	TCGA-DH-A66D-01
GBMLGG(N=657)	0.3151	3.6894	TCGA-HT-7877-01
GBMLGG(N=657)	0.2696	4.6685	TCGA-06-0882-01
GBMLGG(N=657)	0.3062	4.131	TCGA-DU-6542-01
GBMLGG(N=657)	0.3038	4.3793	TCGA-QH-A6CS-01
GBMLGG(N=657)	0.3198	4.0198	TCGA-E1-A7YU-01
GBMLGG(N=657)	0.3258	4.0269	TCGA-W9-A837-01
GBMLGG(N=657)	0.3523	4.2327	TCGA-IK-7675-01
GBMLGG(N=657)	0.3466	4.2142	TCGA-DU-7306-01
GBMLGG(N=657)	0.3346	3.6883	TCGA-QH-A6X9-01
GBMLGG(N=657)	0.3121	4.4149	TCGA-S9-A6U0-01
GBMLGG(N=657)	0.3385	4.5079	TCGA-HT-7611-01
GBMLGG(N=657)	0.3165	3.3703	TCGA-S9-A6TY-01
GBMLGG(N=657)	0.2925	4.6236	TCGA-DU-A7TB-01
GBMLGG(N=657)	0.2834	4.504	TCGA-19-2625-01
GBMLGG(N=657)	0.3048	3.7603	TCGA-IK-8125-01
GBMLGG(N=657)	0.3211	3.8935	TCGA-WH-A86K-01
GBMLGG(N=657)	0.2583	3.9515	TCGA-DH-5141-01
GBMLGG(N=657)	0.3126	3.8187	TCGA-FG-A60L-01
GBMLGG(N=657)	0.2732	4.2548	TCGA-DB-5280-01
GBMLGG(N=657)	0.3186	4.562	TCGA-S9-A7IX-01
GBMLGG(N=657)	0.2972	4.3385	TCGA-32-1980-01
GBMLGG(N=657)	0.2951	4.2297	TCGA-FG-5965-01
GBMLGG(N=657)	0.3526	4.1531	TCGA-P5-A5F6-01
GBMLGG(N=657)	0.2731	4.9098	TCGA-27-1834-01
GBMLGG(N=657)	0.3159	4.5602	TCGA-DU-7007-01
GBMLGG(N=657)	0.3003	4.034	TCGA-HW-7490-01
GBMLGG(N=657)	0.3077	5.0892	TCGA-CS-6188-01
GBMLGG(N=657)	0.3029	4.0782	TCGA-CS-6668-01
GBMLGG(N=657)	0.3305	5.8266	TCGA-DU-8165-01
GBMLGG(N=657)	0.3302	3.4791	TCGA-HT-7692-01
GBMLGG(N=657)	0.3073	4.3392	TCGA-TQ-A7RM-01
GBMLGG(N=657)	0.3379	4.7777	TCGA-DU-8161-01
GBMLGG(N=657)	0.331	3.8896	TCGA-P5-A736-01
GBMLGG(N=657)	0.2918	3.1797	TCGA-DU-6401-01
GBMLGG(N=657)	0.3187	4.3702	TCGA-HT-A74H-01
GBMLGG(N=657)	0.2728	3.8198	TCGA-41-2571-01
GBMLGG(N=657)	0.3217	4.0488	TCGA-TQ-A7RV-01
GBMLGG(N=657)	0.2925	4.6195	TCGA-14-0781-01
GBMLGG(N=657)	0.2932	3.9728	TCGA-HT-7483-01
GBMLGG(N=657)	0.3037	4.0532	TCGA-HT-7620-01
GBMLGG(N=657)	0.3363	4.1392	TCGA-HT-7480-01
GBMLGG(N=657)	0.2759	4.5904	TCGA-06-0157-01
GBMLGG(N=657)	0.3264	4.3349	TCGA-S9-A7J0-01
GBMLGG(N=657)	0.2826	4.865	TCGA-12-3653-01
GBMLGG(N=657)	0.325	3.7752	TCGA-TM-A84Q-01
GBMLGG(N=657)	0.2626	4.9137	TCGA-76-4926-01
GBMLGG(N=657)	0.2808	5.0584	TCGA-26-5133-01
GBMLGG(N=657)	0.2614	4.8851	TCGA-06-2562-01
GBMLGG(N=657)	0.3174	3.8157	TCGA-RY-A847-01
GBMLGG(N=657)	0.3177	3.5633	TCGA-TQ-A7RQ-01
GBMLGG(N=657)	0.307	4.1061	TCGA-TQ-A7RW-01
GBMLGG(N=657)	0.3244	4.0233	TCGA-FG-8191-01
GBMLGG(N=657)	0.3285	4.1708	TCGA-E1-A7YW-01
GBMLGG(N=657)	0.2659	4.402	TCGA-DB-5278-01
GBMLGG(N=657)	0.325	4.3862	TCGA-E1-A7YS-01
GBMLGG(N=657)	0.353	4.0419	TCGA-HT-7695-01
GBMLGG(N=657)	0.3339	4.5928	TCGA-DU-7012-01
GBMLGG(N=657)	0.3098	4.4647	TCGA-HT-7879-01
GBMLGG(N=657)	0.3255	3.9468	TCGA-DU-A7TC-01
GBMLGG(N=657)	0.2704	4.6247	TCGA-27-2521-01
GBMLGG(N=657)	0.3507	4.3111	TCGA-HT-7680-01
GBMLGG(N=657)	0.3146	4.4938	TCGA-DB-A4X9-01
GBMLGG(N=657)	0.324	4.2586	TCGA-TQ-A7RI-01
GBMLGG(N=657)	0.3096	3.6555	TCGA-TM-A7CA-01
GBMLGG(N=657)	0.3124	4.0653	TCGA-QH-A86X-01
GBMLGG(N=657)	0.3275	3.8198	TCGA-DU-A76R-01
GBMLGG(N=657)	0.2628	4.0046	TCGA-DH-5144-01
GBMLGG(N=657)	0.3173	4.3162	TCGA-41-5651-01
GBMLGG(N=657)	0.3159	4.812	TCGA-E1-A7Z2-01
GBMLGG(N=657)	0.3051	4.5596	TCGA-DU-A5TP-01
GBMLGG(N=657)	0.2695	4.6725	TCGA-06-0210-01
GBMLGG(N=657)	0.3327	4.1836	TCGA-FG-8187-01
GBMLGG(N=657)	0.2753	4.2781	TCGA-E1-5304-01
GBMLGG(N=657)	0.2751	3.981	TCGA-CS-4943-01
GBMLGG(N=657)	0.2954	4.8635	TCGA-19-5960-01
GBMLGG(N=657)	0.2763	4.6491	TCGA-06-0686-01
GBMLGG(N=657)	0.2629	4.5632	TCGA-DH-5140-01
GBMLGG(N=657)	0.3249	3.1442	TCGA-TM-A7CF-01
GBMLGG(N=657)	0.2996	4.3256	TCGA-DH-A7US-01
GBMLGG(N=657)	0.3194	4.5211	TCGA-HT-A61B-01
GBMLGG(N=657)	0.3107	3.867	TCGA-E1-A7Z6-01
GBMLGG(N=657)	0.3135	4.4842	TCGA-HT-7857-01
GBMLGG(N=657)	0.3071	4.1587	TCGA-E1-5319-01
GBMLGG(N=657)	0.3178	3.2541	TCGA-DU-A5TS-01
GBMLGG(N=657)	0.5506	4.6218	TCGA-DU-6392-01
GBMLGG(N=657)	0.3199	4.5148	TCGA-QH-A6CU-01
GBMLGG(N=657)	0.2898	4.9668	TCGA-DU-6404-01
GBMLGG(N=657)	0.3289	3.8431	TCGA-VW-A8FI-01
GBMLGG(N=657)	0.3207	3.8391	TCGA-HT-A74L-01
GBMLGG(N=657)	0.3157	4.6905	TCGA-P5-A5EU-01
GBMLGG(N=657)	0.3087	3.7378	TCGA-P5-A5EZ-01
GBMLGG(N=657)	0.3042	4.497	TCGA-S9-A89Z-01
GBMLGG(N=657)	0.3258	3.6054	TCGA-S9-A6TZ-01
GBMLGG(N=657)	0.2997	4.9294	TCGA-FG-5963-01
GBMLGG(N=657)	0.307	4.0207	TCGA-HT-A61A-01
GBMLGG(N=657)	0.3258	3.6612	TCGA-S9-A89V-01
GBMLGG(N=657)	0.3127	4.1169	TCGA-DB-A64W-01
GBMLGG(N=657)	0.2943	3.5911	TCGA-FG-A4MX-01
GBMLGG(N=657)	0.3185	4.4771	TCGA-P5-A72Z-01
GBMLGG(N=657)	0.3168	4.3184	TCGA-HT-8114-01
GBMLGG(N=657)	0.2704	4.3555	TCGA-06-2563-01
GBMLGG(N=657)	0.29	4.6938	TCGA-15-1444-01
GBMLGG(N=657)	0.2788	3.2065	TCGA-32-4213-01
GBMLGG(N=657)	0.323	4.4156	TCGA-HT-7881-01
GBMLGG(N=657)	0.2727	4.8635	TCGA-15-0742-01
GBMLGG(N=657)	0.2697	3.8905	TCGA-CS-4944-01
GBMLGG(N=657)	0.3894	4.5503	TCGA-06-0187-01
GBMLGG(N=657)	0.2907	4.774	TCGA-19-1390-01
GBMLGG(N=657)	0.3129	4.1145	TCGA-S9-A7QX-01
GBMLGG(N=657)	0.3196	3.6623	TCGA-DU-A7TG-01
GBMLGG(N=657)	0.3014	3.9356	TCGA-DU-5874-01
GBMLGG(N=657)	0.3362	4.1875	TCGA-TQ-A8XE-01
GBMLGG(N=657)	0.3353	4.0375	TCGA-DU-7300-01
GBMLGG(N=657)	0.3431	4.0541	TCGA-HT-7694-01
GBMLGG(N=657)	0.3498	4.4549	TCGA-HT-7471-01
GBMLGG(N=657)	0.3121	4.1978	TCGA-DB-A4XD-01
GBMLGG(N=657)	0.3029	3.8983	TCGA-TQ-A7RK-01
GBMLGG(N=657)	0.3106	3.773	TCGA-HT-7475-01
GBMLGG(N=657)	0.3066	4.2017	TCGA-TQ-A7RO-01
GBMLGG(N=657)	0.3317	4.4595	TCGA-HT-7902-01
GBMLGG(N=657)	0.2984	4.1836	TCGA-FG-A711-01
GBMLGG(N=657)	0.2881	4.4848	TCGA-06-2557-01
GBMLGG(N=657)	0.2762	4.538	TCGA-DB-5276-01
GBMLGG(N=657)	0.3176	3.9856	TCGA-P5-A730-01
GBMLGG(N=657)	0.3261	4.4162	TCGA-E1-A7YD-01
GBMLGG(N=657)	0.3228	3.6838	TCGA-HT-A74O-01
GBMLGG(N=657)	0.3105	4.2343	TCGA-HT-8015-01
GBMLGG(N=657)	0.3272	4.0969	TCGA-HT-A74J-01
GBMLGG(N=657)	0.267	4.865	TCGA-06-0878-01
GBMLGG(N=657)	0.323	5.3674	TCGA-DH-A669-01
GBMLGG(N=657)	0.2758	4.5091	TCGA-06-0129-01
GBMLGG(N=657)	0.3049	4.3227	TCGA-HT-A617-01
GBMLGG(N=657)	0.2652	4.3883	TCGA-16-1045-01
GBMLGG(N=657)	0.2749	4.8395	TCGA-06-2567-01
GBMLGG(N=657)	0.321	5.0193	TCGA-32-2616-01
GBMLGG(N=657)	0.3393	4.1756	TCGA-HT-7605-01
GBMLGG(N=657)	0.3207	4.0584	TCGA-S9-A6WO-01
GBMLGG(N=657)	0.2613	4.7269	TCGA-28-5208-01
GBMLGG(N=657)	0.2911	4.6611	TCGA-06-1804-01
GBMLGG(N=657)	0.3271	3.928	TCGA-QH-A6CX-01
GBMLGG(N=657)	0.2618	5.2142	TCGA-14-2554-01
GBMLGG(N=657)	0.3366	3.8896	TCGA-P5-A5F4-01
GBMLGG(N=657)	0.3053	4.1302	TCGA-DU-A76K-01
GBMLGG(N=657)	0.3204	4.2526	TCGA-VM-A8CH-01
GBMLGG(N=657)	0.3513	3.4907	TCGA-HT-7609-01
GBMLGG(N=657)	0.2737	4.6012	TCGA-27-2528-01
GBMLGG(N=657)	0.3233	4.0627	TCGA-QH-A6X4-01
GBMLGG(N=657)	0.3082	3.8769	TCGA-DH-A7UV-01
GBMLGG(N=657)	0.3229	4.1376	TCGA-TM-A7C3-01
GBMLGG(N=657)	0.3054	3.9137	TCGA-S9-A6WG-01
GBMLGG(N=657)	0.3491	5.7629	TCGA-06-5858-01
GBMLGG(N=657)	0.3072	3.831	TCGA-FG-6690-01
GBMLGG(N=657)	0.3418	3.4007	TCGA-DU-8167-01
GBMLGG(N=657)	0.3232	3.9346	TCGA-QH-A65X-01
GBMLGG(N=657)	0.2721	4.0304	TCGA-06-0178-01
GBMLGG(N=657)	0.3274	3.7625	TCGA-P5-A780-01
GBMLGG(N=657)	0.2649	4.4243	TCGA-E1-5302-01
GBMLGG(N=657)	0.2769	4.8324	TCGA-14-1823-01
GBMLGG(N=657)	0.3105	2.874	TCGA-HW-A5KJ-01
GBMLGG(N=657)	0.3072	4.1211	TCGA-R8-A6MO-01
GBMLGG(N=657)	0.3321	3.8788	TCGA-FG-7636-01
GBMLGG(N=657)	0.2888	4.3527	TCGA-CS-6290-01
GBMLGG(N=657)	0.2986	4.8719	TCGA-DU-5847-01
GBMLGG(N=657)	0.3013	4.6933	TCGA-DU-6406-01
GBMLGG(N=657)	0.2901	4.2227	TCGA-06-0743-01
GBMLGG(N=657)	0.3428	4.5386	TCGA-TM-A84B-01
LGG(N=506)	0.3226	4.0019	TCGA-S9-A7J2-01
LGG(N=506)	0.3294	4.7361	TCGA-E1-A7YI-01
LGG(N=506)	0.3434	3.9589	TCGA-DU-7302-01
LGG(N=506)	0.331	3.9874	TCGA-DU-A7TI-01
LGG(N=506)	0.3291	4.9251	TCGA-P5-A5EX-01
LGG(N=506)	0.3059	5.0909	TCGA-HT-8563-01
LGG(N=506)	0.3046	3.8621	TCGA-FG-A60K-01
LGG(N=506)	0.2936	4.701	TCGA-CS-5397-01
LGG(N=506)	0.2614	4.149	TCGA-E1-5322-01
LGG(N=506)	0.3126	4.3569	TCGA-HT-8558-01
LGG(N=506)	0.2927	4.174	TCGA-S9-A6U8-01
LGG(N=506)	0.3046	4.4476	TCGA-HT-7854-01
LGG(N=506)	0.3082	4.0055	TCGA-HT-7467-01
LGG(N=506)	0.3173	3.9983	TCGA-HT-7874-01
LGG(N=506)	0.3293	4.858	TCGA-S9-A6TV-01
LGG(N=506)	0.3279	4.7887	TCGA-VM-A8CD-01
LGG(N=506)	0.3365	3.8501	TCGA-HT-7616-01
LGG(N=506)	0.3216	4.3951	TCGA-KT-A7W1-01
LGG(N=506)	0.3259	3.9737	TCGA-P5-A5F2-01
LGG(N=506)	0.3408	4.0748	TCGA-HT-7607-01
LGG(N=506)	0.3182	4.421	TCGA-HT-7873-01
LGG(N=506)	0.3088	4.0619	TCGA-HT-7603-01
LGG(N=506)	0.2945	3.7741	TCGA-DB-A64P-01
LGG(N=506)	0.2981	4.2803	TCGA-HW-7486-01
LGG(N=506)	0.3352	4.5577	TCGA-P5-A5F1-01
LGG(N=506)	0.3028	3.6172	TCGA-DU-7011-01
LGG(N=506)	0.3367	3.5971	TCGA-P5-A77X-01
LGG(N=506)	0.3079	3.7017	TCGA-HW-7493-01
LGG(N=506)	0.3185	4.0748	TCGA-VM-A8CA-01
LGG(N=506)	0.3113	4.1327	TCGA-DU-7015-01
LGG(N=506)	0.3282	3.5694	TCGA-TM-A7C5-01
LGG(N=506)	0.2975	4.0824	TCGA-DU-8162-01
LGG(N=506)	0.3239	4.001	TCGA-TM-A84O-01
LGG(N=506)	0.3032	3.991	TCGA-S9-A7R3-01
LGG(N=506)	0.307	4.1359	TCGA-TQ-A7RN-01
LGG(N=506)	0.331	3.9737	TCGA-DU-A6S6-01
LGG(N=506)	0.3327	3.863	TCGA-P5-A735-01
LGG(N=506)	0.3188	4.4067	TCGA-HT-7691-01
LGG(N=506)	0.3142	3.866	TCGA-FG-A6J1-01
LGG(N=506)	0.3103	4.7209	TCGA-S9-A7R7-01
LGG(N=506)	0.2903	5.0153	TCGA-DU-6402-01
LGG(N=506)	0.3053	3.7149	TCGA-HT-7684-01
LGG(N=506)	0.3196	4.7919	TCGA-HT-8104-01
LGG(N=506)	0.3294	4.2766	TCGA-FN-7833-01
LGG(N=506)	0.2863	4.178	TCGA-HT-7473-01
LGG(N=506)	0.3202	3.7752	TCGA-HT-8019-01
LGG(N=506)	0.3148	3.991	TCGA-TQ-A7RU-01
LGG(N=506)	0.2994	3.8837	TCGA-DB-A4XF-01
LGG(N=506)	0.3232	3.7453	TCGA-FG-A713-01
LGG(N=506)	0.3183	4.5079	TCGA-E1-A7YL-01
LGG(N=506)	0.2798	4.8355	TCGA-CS-5396-01
LGG(N=506)	0.3312	4.0091	TCGA-HW-8322-01
LGG(N=506)	0.3187	4.1318	TCGA-S9-A6U9-01
LGG(N=506)	0.3427	3.9487	TCGA-HT-7676-01
LGG(N=506)	0.3254	4.5778	TCGA-HT-7469-01
LGG(N=506)	0.3039	4.1571	TCGA-HT-7478-01
LGG(N=506)	0.3286	4.2639	TCGA-DU-A5TW-01
LGG(N=506)	0.3238	3.5827	TCGA-S9-A6TX-01
LGG(N=506)	0.3219	3.9232	TCGA-RY-A83Z-01
LGG(N=506)	0.3011	3.8116	TCGA-FG-A6IZ-01
LGG(N=506)	0.2736	4.8944	TCGA-CS-4941-01
LGG(N=506)	0.3253	3.9838	TCGA-DH-A7UT-01
LGG(N=506)	0.2859	3.7432	TCGA-DU-5871-01
LGG(N=506)	0.3223	4.2373	TCGA-HW-8321-01
LGG(N=506)	0.3039	4.0091	TCGA-EZ-7264-01
LGG(N=506)	0.303	4.1931	TCGA-CS-6666-01
LGG(N=506)	0.3073	4.0091	TCGA-HW-7491-01
LGG(N=506)	0.2989	4.2518	TCGA-S9-A6U1-01
LGG(N=506)	0.3001	3.9185	TCGA-E1-5307-01
LGG(N=506)	0.3227	4.6428	TCGA-DU-A76L-01
LGG(N=506)	0.2961	4.298	TCGA-HW-7495-01
LGG(N=506)	0.292	3.7193	TCGA-CS-6669-01
LGG(N=506)	0.328	3.8269	TCGA-HT-7481-01
LGG(N=506)	0.3338	4.0952	TCGA-DU-8163-01
LGG(N=506)	0.317	4.4842	TCGA-HT-8110-01
LGG(N=506)	0.3244	3.7982	TCGA-RY-A840-01
LGG(N=506)	0.3188	4.3335	TCGA-VM-A8C9-01
LGG(N=506)	0.3108	4.14	TCGA-HW-8319-01
LGG(N=506)	0.326	4.2212	TCGA-QH-A6CW-01
LGG(N=506)	0.2838	4.2609	TCGA-DU-5870-01
LGG(N=506)	0.3258	3.9819	TCGA-TM-A84S-01
LGG(N=506)	0.3215	3.9552	TCGA-RY-A845-01
LGG(N=506)	0.3007	4.2227	TCGA-FG-8182-01
LGG(N=506)	0.3084	4.8334	TCGA-FG-6688-01
LGG(N=506)	0.3122	4.2855	TCGA-TQ-A7RP-01
LGG(N=506)	0.3363	3.8973	TCGA-HT-8113-01
LGG(N=506)	0.3139	4.0462	TCGA-HT-7689-01
LGG(N=506)	0.3535	3.9365	TCGA-FG-7638-01
LGG(N=506)	0.3016	4.7939	TCGA-DU-7013-01
LGG(N=506)	0.3266	4.131	TCGA-E1-A7Z3-01
LGG(N=506)	0.3046	3.3264	TCGA-HT-7476-01
LGG(N=506)	0.3074	4.1788	TCGA-TQ-A7RG-01
LGG(N=506)	0.3245	3.9156	TCGA-FG-8181-01
LGG(N=506)	0.3107	4.1277	TCGA-DU-A7T6-01
LGG(N=506)	0.3289	4.366	TCGA-DB-A4XC-01
LGG(N=506)	0.3281	4.3688	TCGA-FG-A4MW-01
LGG(N=506)	0.2682	4.2281	TCGA-DH-5142-01
LGG(N=506)	0.3006	4.1145	TCGA-S9-A6U2-01
LGG(N=506)	0.3208	3.5584	TCGA-TQ-A7RH-01
LGG(N=506)	0.3329	4.0189	TCGA-DB-A75M-01
LGG(N=506)	0.3326	3.9838	TCGA-HT-8012-01
LGG(N=506)	0.3171	3.8064	TCGA-S9-A7QW-01
LGG(N=506)	0.325	3.4596	TCGA-P5-A733-01
LGG(N=506)	0.3246	3.5645	TCGA-E1-A7Z4-01
LGG(N=506)	0.3103	4.0696	TCGA-DU-A5TR-01
LGG(N=506)	0.3305	3.7561	TCGA-FG-8185-01
LGG(N=506)	0.3379	4.0679	TCGA-HW-8320-01
LGG(N=506)	0.3037	4.1302	TCGA-CS-6667-01
LGG(N=506)	0.2822	4.17	TCGA-DU-5849-01
LGG(N=506)	0.2803	4.0679	TCGA-DB-5279-01
LGG(N=506)	0.3002	3.9356	TCGA-CS-6670-01
LGG(N=506)	0.3035	4.2929	TCGA-DB-A64V-01
LGG(N=506)	0.2846	4.5286	TCGA-DU-5854-01
LGG(N=506)	0.3079	3.7539	TCGA-DH-A7UR-01
LGG(N=506)	0.3037	4.0216	TCGA-S9-A6WL-01
LGG(N=506)	0.3401	4.0019	TCGA-HT-7880-01
LGG(N=506)	0.267	3.7561	TCGA-E1-5318-01
LGG(N=506)	0.3022	4.0593	TCGA-DU-6393-01
LGG(N=506)	0.2998	3.7006	TCGA-DU-5853-01
LGG(N=506)	0.3326	3.8935	TCGA-TM-A84J-01
LGG(N=506)	0.3002	4.0943	TCGA-FG-5962-01
LGG(N=506)	0.3305	4.2434	TCGA-F6-A8O4-01
LGG(N=506)	0.3215	3.417	TCGA-S9-A7R1-01
LGG(N=506)	0.3177	3.9099	TCGA-TM-A84M-01
LGG(N=506)	0.3127	3.9645	TCGA-HT-8107-01
LGG(N=506)	0.3079	4.2072	TCGA-P5-A5ET-01
LGG(N=506)	0.322	3.9608	TCGA-P5-A72W-01
LGG(N=506)	0.3158	4.2571	TCGA-FG-A70Y-01
LGG(N=506)	0.3172	4.0037	TCGA-TM-A84R-01
LGG(N=506)	0.2977	4.5596	TCGA-HW-A5KM-01
LGG(N=506)	0.324	4.1644	TCGA-HT-7477-01
LGG(N=506)	0.3257	4.3111	TCGA-FG-A87Q-01
LGG(N=506)	0.3071	4.3477	TCGA-FG-A70Z-01
LGG(N=506)	0.3113	4.7613	TCGA-FG-A4MU-01
LGG(N=506)	0.3091	4.2064	TCGA-DB-A4XB-01
LGG(N=506)	0.3142	4.3992	TCGA-WY-A85D-01
LGG(N=506)	0.3328	3.9728	TCGA-FG-7641-01
LGG(N=506)	0.3001	4.0765	TCGA-DU-5872-01
LGG(N=506)	0.3059	3.8023	TCGA-FG-6689-01
LGG(N=506)	0.2819	4.6787	TCGA-DB-5277-01
LGG(N=506)	0.2926	4.1772	TCGA-HT-A615-01
LGG(N=506)	0.3472	4.1169	TCGA-DU-7301-01
LGG(N=506)	0.3161	4.0357	TCGA-P5-A5EW-01
LGG(N=506)	0.3218	3.6612	TCGA-HT-A5RB-01
LGG(N=506)	0.3204	4.7565	TCGA-E1-A7YN-01
LGG(N=506)	0.3276	4.2958	TCGA-QH-A6XC-01
LGG(N=506)	0.306	4.6588	TCGA-S9-A6WN-01
LGG(N=506)	0.298	3.867	TCGA-DB-A64L-01
LGG(N=506)	0.3189	4.0019	TCGA-TM-A84I-01
LGG(N=506)	0.3324	3.7193	TCGA-QH-A6CZ-01
LGG(N=506)	0.3216	3.7421	TCGA-WY-A858-01
LGG(N=506)	0.3204	3.9194	TCGA-VM-A8CB-01
LGG(N=506)	0.3315	4.3256	TCGA-VM-A8CF-01
LGG(N=506)	0.3413	3.9137	TCGA-HT-7608-01
LGG(N=506)	0.303	4.402	TCGA-CS-4938-01
LGG(N=506)	0.3222	4.1907	TCGA-QH-A6X5-01
LGG(N=506)	0.317	3.8876	TCGA-DU-8166-01
LGG(N=506)	0.3227	4.3392	TCGA-HT-8018-01
LGG(N=506)	0.2991	4.2304	TCGA-DU-7292-01
LGG(N=506)	0.3292	3.9552	TCGA-S9-A6TU-01
LGG(N=506)	0.3294	4.4317	TCGA-DB-A75P-01
LGG(N=506)	0.2903	4.466	TCGA-FG-6691-01
LGG(N=506)	0.303	4.2921	TCGA-DU-6399-01
LGG(N=506)	0.3264	4.1571	TCGA-S9-A7IQ-01
LGG(N=506)	0.3054	3.9992	TCGA-S9-A6WI-01
LGG(N=506)	0.3057	4.2593	TCGA-DB-A64S-01
LGG(N=506)	0.2976	4.0462	TCGA-FG-6692-01
LGG(N=506)	0.2992	4.1859	TCGA-HW-7489-01
LGG(N=506)	0.3313	3.7291	TCGA-R8-A6YH-01
LGG(N=506)	0.311	3.402	TCGA-HT-A618-01
LGG(N=506)	0.2997	4.0127	TCGA-QH-A65S-01
LGG(N=506)	0.32	3.8177	TCGA-DU-7019-01
LGG(N=506)	0.3345	4.6708	TCGA-DU-A7TJ-01
LGG(N=506)	0.3296	4.0001	TCGA-TM-A84H-01
LGG(N=506)	0.3175	3.9663	TCGA-S9-A7R8-01
LGG(N=506)	0.3098	3.4945	TCGA-S9-A7R4-01
LGG(N=506)	0.3214	4.1708	TCGA-S9-A7J3-01
LGG(N=506)	0.3247	4.0985	TCGA-TM-A84L-01
LGG(N=506)	0.3282	4.0884	TCGA-E1-A7YH-01
LGG(N=506)	0.3075	4.2243	TCGA-P5-A5EV-01
LGG(N=506)	0.3146	4.5136	TCGA-DU-A7TD-01
LGG(N=506)	0.3049	3.3076	TCGA-HW-A5KL-01
LGG(N=506)	0.3255	4.314	TCGA-RY-A83X-01
LGG(N=506)	0.3401	3.8964	TCGA-HT-7687-01
LGG(N=506)	0.3252	3.7171	TCGA-WY-A85A-01
LGG(N=506)	0.2716	3.97	TCGA-DB-5281-01
LGG(N=506)	0.3297	4.5009	TCGA-E1-A7YK-01
LGG(N=506)	0.3018	4.2243	TCGA-DU-A5TU-01
LGG(N=506)	0.2979	4.3862	TCGA-DU-A7TA-01
LGG(N=506)	0.2735	4.131	TCGA-CS-5395-01
LGG(N=506)	0.3198	3.8788	TCGA-TQ-A7RR-01
LGG(N=506)	0.3252	4.5886	TCGA-HT-A5R5-01
LGG(N=506)	0.3081	4.3349	TCGA-QH-A65V-01
LGG(N=506)	0.3241	4.1692	TCGA-S9-A6WP-01
LGG(N=506)	0.3013	4.2855	TCGA-S9-A6U5-01
LGG(N=506)	0.321	3.7039	TCGA-E1-A7YO-01
LGG(N=506)	0.3311	4.018	TCGA-QH-A6X8-01
LGG(N=506)	0.3365	3.7752	TCGA-HT-7610-01
LGG(N=506)	0.3477	3.9487	TCGA-HT-7875-01
LGG(N=506)	0.3192	4.251	TCGA-R8-A6MK-01
LGG(N=506)	0.3298	3.9251	TCGA-P5-A5F0-01
LGG(N=506)	0.3227	3.6543	TCGA-R8-A73M-01
LGG(N=506)	0.3057	4.3723	TCGA-S9-A6TS-01
LGG(N=506)	0.3338	3.6195	TCGA-S9-A6TW-01
LGG(N=506)	0.2619	4.1764	TCGA-E1-5303-01
LGG(N=506)	0.2975	4.3285	TCGA-HT-7606-01
LGG(N=506)	0.3029	3.7571	TCGA-DU-6408-01
LGG(N=506)	0.2944	4.2639	TCGA-FG-5964-01
LGG(N=506)	0.3118	4.1587	TCGA-DB-A64Q-01
LGG(N=506)	0.3315	4.3667	TCGA-S9-A7IZ-01
LGG(N=506)	0.2988	3.9204	TCGA-S9-A6WH-01
LGG(N=506)	0.3357	4.0064	TCGA-HT-7602-01
LGG(N=506)	0.3299	4.5602	TCGA-DU-A6S8-01
LGG(N=506)	0.3188	3.8167	TCGA-HT-7858-01
LGG(N=506)	0.3097	4.4417	TCGA-HT-7860-01
LGG(N=506)	0.3065	5.0427	TCGA-DU-7006-01
LGG(N=506)	0.2989	3.9031	TCGA-TQ-A7RS-01
LGG(N=506)	0.3058	3.7857	TCGA-DU-7009-01
LGG(N=506)	0.3135	4.5693	TCGA-DU-7010-01
LGG(N=506)	0.3128	3.8886	TCGA-QH-A6X3-01
LGG(N=506)	0.342	3.9801	TCGA-DU-8164-01
LGG(N=506)	0.3024	3.868	TCGA-DU-7018-01
LGG(N=506)	0.3173	3.7204	TCGA-RY-A843-01
LGG(N=506)	0.3225	3.186	TCGA-DU-7014-01
LGG(N=506)	0.3422	3.836	TCGA-HT-7693-01
LGG(N=506)	0.3098	4.352	TCGA-FG-A6J3-01
LGG(N=506)	0.3186	4.7565	TCGA-HT-8106-01
LGG(N=506)	0.2962	4.2373	TCGA-HT-7472-01
LGG(N=506)	0.333	3.6428	TCGA-HT-7855-01
LGG(N=506)	0.3259	3.8983	TCGA-DB-A4XG-01
LGG(N=506)	0.3144	4.9012	TCGA-HT-A5RC-01
LGG(N=506)	0.3238	4.2563	TCGA-VM-A8C8-01
LGG(N=506)	0.3192	4.0171	TCGA-HT-7681-01
LGG(N=506)	0.3401	3.6939	TCGA-DU-A6S2-01
LGG(N=506)	0.3361	3.7593	TCGA-DU-7309-01
LGG(N=506)	0.3094	3.3017	TCGA-DB-A4XH-01
LGG(N=506)	0.3123	4.2366	TCGA-HT-7485-01
LGG(N=506)	0.3031	4.1069	TCGA-VW-A7QS-01
LGG(N=506)	0.3199	3.2267	TCGA-VV-A86M-01
LGG(N=506)	0.321	3.7105	TCGA-E1-A7YV-01
LGG(N=506)	0.3085	3.9801	TCGA-HT-7468-01
LGG(N=506)	0.3353	4.3371	TCGA-HT-7677-01
LGG(N=506)	0.3033	4.4236	TCGA-DU-A5TY-01
LGG(N=506)	0.3149	4.061	TCGA-HT-8109-01
LGG(N=506)	0.3132	4.1069	TCGA-HT-7479-01
LGG(N=506)	0.2726	4.5497	TCGA-DB-5275-01
LGG(N=506)	0.3311	3.9746	TCGA-TM-A7C4-01
LGG(N=506)	0.3194	3.8808	TCGA-DH-A7UU-01
LGG(N=506)	0.3128	4.5778	TCGA-HT-A4DV-01
LGG(N=506)	0.3213	4.3306	TCGA-FG-8186-01
LGG(N=506)	0.2957	4.4523	TCGA-FG-A4MT-01
LGG(N=506)	0.3067	4.2488	TCGA-E1-5305-01
LGG(N=506)	0.2715	3.6861	TCGA-CS-5393-01
LGG(N=506)	0.2954	4.3242	TCGA-DU-6395-01
LGG(N=506)	0.3072	3.8561	TCGA-DB-A64X-01
LGG(N=506)	0.3268	4.3814	TCGA-S9-A7IS-01
LGG(N=506)	0.3203	3.9874	TCGA-HT-7856-01
LGG(N=506)	0.3085	3.9308	TCGA-QH-A6XA-01
LGG(N=506)	0.3201	3.245	TCGA-P5-A77W-01
LGG(N=506)	0.281	4.4516	TCGA-CS-4942-01
LGG(N=506)	0.2942	4.7033	TCGA-CS-6186-01
LGG(N=506)	0.3056	4.2616	TCGA-DU-7008-01
LGG(N=506)	0.3311	3.9746	TCGA-HT-7688-01
LGG(N=506)	0.3095	4.1228	TCGA-DU-A7T8-01
LGG(N=506)	0.3307	3.0723	TCGA-DU-A6S3-01
LGG(N=506)	0.3034	4.1086	TCGA-DB-A64U-01
LGG(N=506)	0.2984	4.8007	TCGA-HT-A61C-01
LGG(N=506)	0.3059	4.5693	TCGA-TQ-A7RF-01
LGG(N=506)	0.3289	4.2646	TCGA-F6-A8O3-01
LGG(N=506)	0.3103	4.2833	TCGA-R8-A6ML-01
LGG(N=506)	0.3051	5.278	TCGA-DU-A5TT-01
LGG(N=506)	0.3252	4.2795	TCGA-QH-A870-01
LGG(N=506)	0.3276	4.641	TCGA-DB-A75O-01
LGG(N=506)	0.322	4.4523	TCGA-HT-8111-01
LGG(N=506)	0.3165	3.8044	TCGA-S9-A7QZ-01
LGG(N=506)	0.2724	4.5922	TCGA-DB-5273-01
LGG(N=506)	0.3411	3.8847	TCGA-HT-7470-01
LGG(N=506)	0.3172	4.1899	TCGA-FG-A4MY-01
LGG(N=506)	0.3235	3.9089	TCGA-HT-8108-01
LGG(N=506)	0.2953	4.2266	TCGA-DB-A4XE-01
LGG(N=506)	0.3359	4.0705	TCGA-HT-A4DS-01
LGG(N=506)	0.345	5.085	TCGA-DU-8158-01
LGG(N=506)	0.3025	4.14	TCGA-HT-7474-01
LGG(N=506)	0.2646	4.1836	TCGA-DH-5143-01
LGG(N=506)	0.2963	4.1668	TCGA-TQ-A7RJ-01
LGG(N=506)	0.3143	3.9099	TCGA-S9-A7QY-01
LGG(N=506)	0.306	4.1875	TCGA-DB-A4XA-01
LGG(N=506)	0.3289	4.2646	TCGA-P5-A731-01
LGG(N=506)	0.3292	4.6018	TCGA-E1-A7YE-01
LGG(N=506)	0.3077	4.2297	TCGA-FG-A710-01
LGG(N=506)	0.3236	3.6928	TCGA-HT-8010-01
LGG(N=506)	0.3023	4.0171	TCGA-DU-7299-01
LGG(N=506)	0.2639	4.1899	TCGA-DB-5270-01
LGG(N=506)	0.3322	4.2751	TCGA-KT-A74X-01
LGG(N=506)	0.3292	3.7443	TCGA-DB-A75L-01
LGG(N=506)	0.2961	3.8064	TCGA-HT-A616-01
LGG(N=506)	0.3281	4.1261	TCGA-HT-A74K-01
LGG(N=506)	0.3184	3.3938	TCGA-WY-A85C-01
LGG(N=506)	0.3307	4.1128	TCGA-FG-8188-01
LGG(N=506)	0.3117	3.8289	TCGA-DU-A6S7-01
LGG(N=506)	0.3004	3.7877	TCGA-DU-7294-01
LGG(N=506)	0.268	3.1278	TCGA-DB-5274-01
LGG(N=506)	0.3542	3.9261	TCGA-HT-7604-01
LGG(N=506)	0.3261	3.9645	TCGA-TM-A84F-01
LGG(N=506)	0.3045	4.3793	TCGA-DB-A64O-01
LGG(N=506)	0.3233	3.5779	TCGA-HT-7884-01
LGG(N=506)	0.308	3.838	TCGA-S9-A6WE-01
LGG(N=506)	0.3068	4.0233	TCGA-QH-A6CY-01
LGG(N=506)	0.3107	4.6347	TCGA-S9-A6WM-01
LGG(N=506)	0.3277	4.6543	TCGA-HT-A5RA-01
LGG(N=506)	0.3116	4.6606	TCGA-QH-A6CV-01
LGG(N=506)	0.315	4.3349	TCGA-VM-A8CE-01
LGG(N=506)	0.2992	4.2921	TCGA-DU-5852-01
LGG(N=506)	0.3156	4.1302	TCGA-P5-A72U-01
LGG(N=506)	0.3281	4.2327	TCGA-DB-A75K-01
LGG(N=506)	0.3115	3.7432	TCGA-DU-6410-01
LGG(N=506)	0.3006	3.9755	TCGA-QH-A65Z-01
LGG(N=506)	0.3209	4.1636	TCGA-S9-A7IY-01
LGG(N=506)	0.3122	3.833	TCGA-P5-A781-01
LGG(N=506)	0.3214	4.2009	TCGA-TM-A84G-01
LGG(N=506)	0.3076	4.5717	TCGA-HW-A5KK-01
LGG(N=506)	0.2577	3.7529	TCGA-E1-5311-01
LGG(N=506)	0.3424	4.6118	TCGA-FG-7634-01
LGG(N=506)	0.2913	4.1186	TCGA-DU-5855-01
LGG(N=506)	0.2915	3.9412	TCGA-DU-6396-01
LGG(N=506)	0.3356	4.0985	TCGA-FG-7643-01
LGG(N=506)	0.3227	4.5015	TCGA-TM-A84C-01
LGG(N=506)	0.3171	3.4997	TCGA-WY-A85E-01
LGG(N=506)	0.3159	4.3779	TCGA-DU-7298-01
LGG(N=506)	0.3181	3.7971	TCGA-TM-A84T-01
LGG(N=506)	0.3339	3.7836	TCGA-FG-7637-01
LGG(N=506)	0.3315	3.4424	TCGA-HT-A5R9-01
LGG(N=506)	0.3017	4.5028	TCGA-HT-A614-01
LGG(N=506)	0.3077	3.705	TCGA-QH-A65R-01
LGG(N=506)	0.3257	3.9393	TCGA-FG-A60J-01
LGG(N=506)	0.3082	4.0313	TCGA-FG-8189-01
LGG(N=506)	0.295	3.7127	TCGA-P5-A5EY-01
LGG(N=506)	0.3004	4.7442	TCGA-HT-7882-01
LGG(N=506)	0.3254	4.7491	TCGA-HT-8011-01
LGG(N=506)	0.2917	4.6106	TCGA-DU-6394-01
LGG(N=506)	0.3152	4.433	TCGA-WY-A859-01
LGG(N=506)	0.3309	3.9838	TCGA-WY-A85B-01
LGG(N=506)	0.3065	3.9089	TCGA-S9-A6UB-01
LGG(N=506)	0.2982	4.0488	TCGA-S9-A6U6-01
LGG(N=506)	0.3378	4.166	TCGA-DU-8168-01
LGG(N=506)	0.2983	5.1938	TCGA-DU-7290-01
LGG(N=506)	0.2971	4.0153	TCGA-DU-6407-01
LGG(N=506)	0.3289	4.3385	TCGA-HT-7601-01
LGG(N=506)	0.2843	4.3413	TCGA-DU-6403-01
LGG(N=506)	0.3077	3.9673	TCGA-DB-A64R-01
LGG(N=506)	0.3293	4.4297	TCGA-E1-A7YQ-01
LGG(N=506)	0.2937	4.9364	TCGA-DU-6405-01
LGG(N=506)	0.2926	4.096	TCGA-HW-7487-01
LGG(N=506)	0.3214	4.8704	TCGA-S9-A7R2-01
LGG(N=506)	0.3272	3.9147	TCGA-S9-A7J1-01
LGG(N=506)	0.3191	3.8896	TCGA-P5-A72X-01
LGG(N=506)	0.3257	4.6933	TCGA-E1-A7YJ-01
LGG(N=506)	0.3378	4.5034	TCGA-HT-7690-01
LGG(N=506)	0.3369	3.9147	TCGA-HT-8105-01
LGG(N=506)	0.3106	4.1812	TCGA-E1-A7YY-01
LGG(N=506)	0.3159	3.7259	TCGA-HT-A619-01
LGG(N=506)	0.2966	4.1053	TCGA-DU-6400-01
LGG(N=506)	0.3204	3.3661	TCGA-P5-A737-01
LGG(N=506)	0.3147	4.182	TCGA-RY-A83Y-01
LGG(N=506)	0.4513	4.366	TCGA-HT-8564-01
LGG(N=506)	0.3197	4.3938	TCGA-HT-7686-01
LGG(N=506)	0.3181	4.248	TCGA-E1-A7YM-01
LGG(N=506)	0.3079	3.9956	TCGA-DH-A66F-01
LGG(N=506)	0.2623	3.7149	TCGA-CS-5390-01
LGG(N=506)	0.2953	4.84	TCGA-S9-A6UA-01
LGG(N=506)	0.3341	4.3155	TCGA-FG-A87N-01
LGG(N=506)	0.3226	3.8808	TCGA-VV-A829-01
LGG(N=506)	0.3027	3.9552	TCGA-DH-A66B-01
LGG(N=506)	0.3312	4.5473	TCGA-HT-A5R7-01
LGG(N=506)	0.3295	3.6804	TCGA-CS-5394-01
LGG(N=506)	0.312	4.3477	TCGA-DH-A66D-01
LGG(N=506)	0.3151	3.6894	TCGA-HT-7877-01
LGG(N=506)	0.3062	4.131	TCGA-DU-6542-01
LGG(N=506)	0.3038	4.3793	TCGA-QH-A6CS-01
LGG(N=506)	0.3198	4.0198	TCGA-E1-A7YU-01
LGG(N=506)	0.3258	4.0269	TCGA-W9-A837-01
LGG(N=506)	0.3523	4.2327	TCGA-IK-7675-01
LGG(N=506)	0.3466	4.2142	TCGA-DU-7306-01
LGG(N=506)	0.3346	3.6883	TCGA-QH-A6X9-01
LGG(N=506)	0.3121	4.4149	TCGA-S9-A6U0-01
LGG(N=506)	0.3385	4.5079	TCGA-HT-7611-01
LGG(N=506)	0.3165	3.3703	TCGA-S9-A6TY-01
LGG(N=506)	0.2925	4.6236	TCGA-DU-A7TB-01
LGG(N=506)	0.3048	3.7603	TCGA-IK-8125-01
LGG(N=506)	0.3211	3.8935	TCGA-WH-A86K-01
LGG(N=506)	0.2583	3.9515	TCGA-DH-5141-01
LGG(N=506)	0.3126	3.8187	TCGA-FG-A60L-01
LGG(N=506)	0.2732	4.2548	TCGA-DB-5280-01
LGG(N=506)	0.3186	4.562	TCGA-S9-A7IX-01
LGG(N=506)	0.2951	4.2297	TCGA-FG-5965-01
LGG(N=506)	0.3526	4.1531	TCGA-P5-A5F6-01
LGG(N=506)	0.3159	4.5602	TCGA-DU-7007-01
LGG(N=506)	0.3003	4.034	TCGA-HW-7490-01
LGG(N=506)	0.3077	5.0892	TCGA-CS-6188-01
LGG(N=506)	0.3029	4.0782	TCGA-CS-6668-01
LGG(N=506)	0.3305	5.8266	TCGA-DU-8165-01
LGG(N=506)	0.3302	3.4791	TCGA-HT-7692-01
LGG(N=506)	0.3073	4.3392	TCGA-TQ-A7RM-01
LGG(N=506)	0.3379	4.7777	TCGA-DU-8161-01
LGG(N=506)	0.331	3.8896	TCGA-P5-A736-01
LGG(N=506)	0.2918	3.1797	TCGA-DU-6401-01
LGG(N=506)	0.3187	4.3702	TCGA-HT-A74H-01
LGG(N=506)	0.3217	4.0488	TCGA-TQ-A7RV-01
LGG(N=506)	0.2932	3.9728	TCGA-HT-7483-01
LGG(N=506)	0.3037	4.0532	TCGA-HT-7620-01
LGG(N=506)	0.3363	4.1392	TCGA-HT-7480-01
LGG(N=506)	0.3264	4.3349	TCGA-S9-A7J0-01
LGG(N=506)	0.325	3.7752	TCGA-TM-A84Q-01
LGG(N=506)	0.3174	3.8157	TCGA-RY-A847-01
LGG(N=506)	0.3177	3.5633	TCGA-TQ-A7RQ-01
LGG(N=506)	0.307	4.1061	TCGA-TQ-A7RW-01
LGG(N=506)	0.3244	4.0233	TCGA-FG-8191-01
LGG(N=506)	0.3285	4.1708	TCGA-E1-A7YW-01
LGG(N=506)	0.2659	4.402	TCGA-DB-5278-01
LGG(N=506)	0.325	4.3862	TCGA-E1-A7YS-01
LGG(N=506)	0.353	4.0419	TCGA-HT-7695-01
LGG(N=506)	0.3339	4.5928	TCGA-DU-7012-01
LGG(N=506)	0.3098	4.4647	TCGA-HT-7879-01
LGG(N=506)	0.3255	3.9468	TCGA-DU-A7TC-01
LGG(N=506)	0.3507	4.3111	TCGA-HT-7680-01
LGG(N=506)	0.3146	4.4938	TCGA-DB-A4X9-01
LGG(N=506)	0.324	4.2586	TCGA-TQ-A7RI-01
LGG(N=506)	0.3096	3.6555	TCGA-TM-A7CA-01
LGG(N=506)	0.3124	4.0653	TCGA-QH-A86X-01
LGG(N=506)	0.3275	3.8198	TCGA-DU-A76R-01
LGG(N=506)	0.2628	4.0046	TCGA-DH-5144-01
LGG(N=506)	0.3159	4.812	TCGA-E1-A7Z2-01
LGG(N=506)	0.3051	4.5596	TCGA-DU-A5TP-01
LGG(N=506)	0.3327	4.1836	TCGA-FG-8187-01
LGG(N=506)	0.2753	4.2781	TCGA-E1-5304-01
LGG(N=506)	0.2751	3.981	TCGA-CS-4943-01
LGG(N=506)	0.2629	4.5632	TCGA-DH-5140-01
LGG(N=506)	0.3249	3.1442	TCGA-TM-A7CF-01
LGG(N=506)	0.2996	4.3256	TCGA-DH-A7US-01
LGG(N=506)	0.3194	4.5211	TCGA-HT-A61B-01
LGG(N=506)	0.3107	3.867	TCGA-E1-A7Z6-01
LGG(N=506)	0.3135	4.4842	TCGA-HT-7857-01
LGG(N=506)	0.3071	4.1587	TCGA-E1-5319-01
LGG(N=506)	0.3178	3.2541	TCGA-DU-A5TS-01
LGG(N=506)	0.5506	4.6218	TCGA-DU-6392-01
LGG(N=506)	0.3199	4.5148	TCGA-QH-A6CU-01
LGG(N=506)	0.2898	4.9668	TCGA-DU-6404-01
LGG(N=506)	0.3289	3.8431	TCGA-VW-A8FI-01
LGG(N=506)	0.3207	3.8391	TCGA-HT-A74L-01
LGG(N=506)	0.3157	4.6905	TCGA-P5-A5EU-01
LGG(N=506)	0.3087	3.7378	TCGA-P5-A5EZ-01
LGG(N=506)	0.3042	4.497	TCGA-S9-A89Z-01
LGG(N=506)	0.3258	3.6054	TCGA-S9-A6TZ-01
LGG(N=506)	0.2997	4.9294	TCGA-FG-5963-01
LGG(N=506)	0.307	4.0207	TCGA-HT-A61A-01
LGG(N=506)	0.3258	3.6612	TCGA-S9-A89V-01
LGG(N=506)	0.3127	4.1169	TCGA-DB-A64W-01
LGG(N=506)	0.2943	3.5911	TCGA-FG-A4MX-01
LGG(N=506)	0.3185	4.4771	TCGA-P5-A72Z-01
LGG(N=506)	0.3168	4.3184	TCGA-HT-8114-01
LGG(N=506)	0.323	4.4156	TCGA-HT-7881-01
LGG(N=506)	0.2697	3.8905	TCGA-CS-4944-01
LGG(N=506)	0.3129	4.1145	TCGA-S9-A7QX-01
LGG(N=506)	0.3196	3.6623	TCGA-DU-A7TG-01
LGG(N=506)	0.3014	3.9356	TCGA-DU-5874-01
LGG(N=506)	0.3362	4.1875	TCGA-TQ-A8XE-01
LGG(N=506)	0.3353	4.0375	TCGA-DU-7300-01
LGG(N=506)	0.3431	4.0541	TCGA-HT-7694-01
LGG(N=506)	0.3498	4.4549	TCGA-HT-7471-01
LGG(N=506)	0.3121	4.1978	TCGA-DB-A4XD-01
LGG(N=506)	0.3029	3.8983	TCGA-TQ-A7RK-01
LGG(N=506)	0.3106	3.773	TCGA-HT-7475-01
LGG(N=506)	0.3066	4.2017	TCGA-TQ-A7RO-01
LGG(N=506)	0.3317	4.4595	TCGA-HT-7902-01
LGG(N=506)	0.2984	4.1836	TCGA-FG-A711-01
LGG(N=506)	0.2762	4.538	TCGA-DB-5276-01
LGG(N=506)	0.3176	3.9856	TCGA-P5-A730-01
LGG(N=506)	0.3261	4.4162	TCGA-E1-A7YD-01
LGG(N=506)	0.3228	3.6838	TCGA-HT-A74O-01
LGG(N=506)	0.3105	4.2343	TCGA-HT-8015-01
LGG(N=506)	0.3272	4.0969	TCGA-HT-A74J-01
LGG(N=506)	0.323	5.3674	TCGA-DH-A669-01
LGG(N=506)	0.3049	4.3227	TCGA-HT-A617-01
LGG(N=506)	0.3393	4.1756	TCGA-HT-7605-01
LGG(N=506)	0.3207	4.0584	TCGA-S9-A6WO-01
LGG(N=506)	0.3271	3.928	TCGA-QH-A6CX-01
LGG(N=506)	0.3366	3.8896	TCGA-P5-A5F4-01
LGG(N=506)	0.3053	4.1302	TCGA-DU-A76K-01
LGG(N=506)	0.3204	4.2526	TCGA-VM-A8CH-01
LGG(N=506)	0.3513	3.4907	TCGA-HT-7609-01
LGG(N=506)	0.3233	4.0627	TCGA-QH-A6X4-01
LGG(N=506)	0.3082	3.8769	TCGA-DH-A7UV-01
LGG(N=506)	0.3229	4.1376	TCGA-TM-A7C3-01
LGG(N=506)	0.3054	3.9137	TCGA-S9-A6WG-01
LGG(N=506)	0.3072	3.831	TCGA-FG-6690-01
LGG(N=506)	0.3418	3.4007	TCGA-DU-8167-01
LGG(N=506)	0.3232	3.9346	TCGA-QH-A65X-01
LGG(N=506)	0.3274	3.7625	TCGA-P5-A780-01
LGG(N=506)	0.2649	4.4243	TCGA-E1-5302-01
LGG(N=506)	0.3105	2.874	TCGA-HW-A5KJ-01
LGG(N=506)	0.3072	4.1211	TCGA-R8-A6MO-01
LGG(N=506)	0.3321	3.8788	TCGA-FG-7636-01
LGG(N=506)	0.2888	4.3527	TCGA-CS-6290-01
LGG(N=506)	0.2986	4.8719	TCGA-DU-5847-01
LGG(N=506)	0.3013	4.6933	TCGA-DU-6406-01
LGG(N=506)	0.3428	4.5386	TCGA-TM-A84B-01
CESC(N=302)	0.3075	4.1119	TCGA-EK-A2RE-01
CESC(N=302)	0.2696	5.4562	TCGA-IR-A3L7-01
CESC(N=302)	0.3347	4.1228	TCGA-Q1-A73Q-01
CESC(N=302)	0.2893	2.4492	TCGA-C5-A1MF-01
CESC(N=302)	0.3614	4.4906	TCGA-ZJ-A8QQ-01
CESC(N=302)	0.3165	5.0726	TCGA-EX-A3L1-01
CESC(N=302)	0.3032	5.4343	TCGA-JW-A5VI-01
CESC(N=302)	0.3046	5.1169	TCGA-EA-A1QT-01
CESC(N=302)	0.3275	4.8385	TCGA-UC-A7PG-01
CESC(N=302)	0.3389	4.7991	TCGA-EA-A97N-01
CESC(N=302)	0.3074	5.1903	TCGA-EA-A3QD-01
CESC(N=302)	0.2908	4.0136	TCGA-C5-A1ME-01
CESC(N=302)	0.3465	5.1863	TCGA-C5-A8YR-01
CESC(N=302)	0.2933	4.6548	TCGA-FU-A40J-01
CESC(N=302)	0.3227	5.2461	TCGA-VS-A9V5-01
CESC(N=302)	0.3546	4.8269	TCGA-MY-A913-01
CESC(N=302)	0.3291	4.9896	TCGA-VS-A8Q9-01
CESC(N=302)	0.2782	5.1073	TCGA-DS-A0VL-01
CESC(N=302)	0.3285	4.4751	TCGA-VS-A9UU-01
CESC(N=302)	0.3375	4.404	TCGA-ZJ-AAXN-01
CESC(N=302)	0.5605	5.213	TCGA-VS-A9U6-01
CESC(N=302)	0.3206	4.2751	TCGA-C5-A2LX-01
CESC(N=302)	0.2954	4.4263	TCGA-C5-A1M8-01
CESC(N=302)	0.3296	4.5874	TCGA-C5-A7CJ-01
CESC(N=302)	0.3659	5.0666	TCGA-GH-A9DA-01
CESC(N=302)	0.305	4.9969	TCGA-EA-A5O9-01
CESC(N=302)	0.3348	5.0501	TCGA-Q1-A73P-01
CESC(N=302)	0.335	4.5856	TCGA-C5-A8XK-01
CESC(N=302)	0.3693	4.3155	TCGA-C5-A907-01
CESC(N=302)	0.3302	5.1235	TCGA-VS-A9UD-01
CESC(N=302)	0.3387	5.5008	TCGA-C5-A7CM-01
CESC(N=302)	0.357	4.6988	TCGA-VS-A9V2-01
CESC(N=302)	0.3511	5.516	TCGA-VS-A94Y-01
CESC(N=302)	0.3665	4.5374	TCGA-C5-A8ZZ-01
CESC(N=302)	0.6007	4.7269	TCGA-VS-A9UJ-01
CESC(N=302)	0.3363	3.4264	TCGA-ZJ-AAXI-01
CESC(N=302)	0.3322	4.1796	TCGA-Q1-A6DT-01
CESC(N=302)	0.3205	6.1146	TCGA-VS-A9UQ-01
CESC(N=302)	0.3384	4.706	TCGA-VS-A8EG-01
CESC(N=302)	0.3416	4.2965	TCGA-EX-A69L-01
CESC(N=302)	0.3415	4.9279	TCGA-Q1-A73O-01
CESC(N=302)	0.3742	4.5349	TCGA-VS-A8QC-01
CESC(N=302)	0.2973	4.4719	TCGA-EA-A5ZE-01
CESC(N=302)	0.3489	5.433	TCGA-ZJ-A8QO-01
CESC(N=302)	0.2794	4.7887	TCGA-JX-A5QV-01
CESC(N=302)	0.2876	5.4033	TCGA-EK-A2GZ-01
CESC(N=302)	0.3074	5.0519	TCGA-EK-A2R9-01
CESC(N=302)	0.2757	3.8511	TCGA-IR-A3LL-01
CESC(N=302)	0.2847	4.7442	TCGA-C5-A1M5-01
CESC(N=302)	0.3285	4.9755	TCGA-C5-A7X8-01
CESC(N=302)	0.5382	4.7415	TCGA-EA-A3HS-01
CESC(N=302)	0.3014	4.6485	TCGA-IR-A3LH-01
CESC(N=302)	0.2925	4.9837	TCGA-C5-A1M9-01
CESC(N=302)	0.3112	3.5706	TCGA-DG-A2KJ-01
CESC(N=302)	0.2933	3.3393	TCGA-Q1-A5R3-01
CESC(N=302)	0.3047	5.1575	TCGA-HG-A2PA-01
CESC(N=302)	0.2901	4.4874	TCGA-EA-A50E-01
CESC(N=302)	0.2958	5.3789	TCGA-EA-A556-01
CESC(N=302)	0.3211	5.0317	TCGA-VS-A9V3-01
CESC(N=302)	0.3232	4.891	TCGA-VS-A9UH-01
CESC(N=302)	0.2881	4.5355	TCGA-JX-A3PZ-01
CESC(N=302)	0.2969	4.5261	TCGA-C5-A1MP-01
CESC(N=302)	0.3643	5.1388	TCGA-MU-A5YI-01
CESC(N=302)	0.3317	6.2026	TCGA-VS-A8QA-01
CESC(N=302)	0.2933	4.8415	TCGA-FU-A5XV-01
CESC(N=302)	0.3553	4.691	TCGA-EX-A8YF-01
CESC(N=302)	0.3477	4.4777	TCGA-ZJ-A8QR-01
CESC(N=302)	0.2895	4.1875	TCGA-IR-A3LB-01
CESC(N=302)	0.3039	4.546	TCGA-EK-A2PI-01
CESC(N=302)	0.3278	4.5583	TCGA-HM-A6W2-01
CESC(N=302)	0.3012	5.3516	TCGA-IR-A3LF-01
CESC(N=302)	0.3003	4.5608	TCGA-HM-A4S6-01
CESC(N=302)	0.3523	4.433	TCGA-VS-A8QF-01
CESC(N=302)	0.3141	4.7756	TCGA-VS-AA62-01
CESC(N=302)	0.3301	4.441	TCGA-C5-A7UE-01
CESC(N=302)	0.3085	5.3477	TCGA-DS-A5RQ-01
CESC(N=302)	0.2866	5.8349	TCGA-BI-A20A-01
CESC(N=302)	0.4804	5.9004	TCGA-EA-A3HU-01
CESC(N=302)	0.3052	5.1918	TCGA-EK-A2RM-01
CESC(N=302)	0.2818	4.774	TCGA-DG-A2KK-01
CESC(N=302)	0.3109	4.4926	TCGA-C5-A1MI-01
CESC(N=302)	0.3342	3.5947	TCGA-JW-A852-01
CESC(N=302)	0.3202	3.2885	TCGA-EK-A2RA-01
CESC(N=302)	0.3	3.9983	TCGA-EK-A2RB-01
CESC(N=302)	0.2916	5.0527	TCGA-C5-A1MJ-01
CESC(N=302)	0.2937	4.2025	TCGA-MY-A5BE-01
CESC(N=302)	0.2796	4.839	TCGA-C5-A1BE-01
CESC(N=302)	0.3333	5.3622	TCGA-ZJ-AAXT-01
CESC(N=302)	0.3289	4.1883	TCGA-LP-A7HU-01
CESC(N=302)	0.6087	5.1498	TCGA-2W-A8YY-01
CESC(N=302)	0.2726	5.1322	TCGA-EA-A411-01
CESC(N=302)	0.305	5.8094	TCGA-C5-A1MN-01
CESC(N=302)	0.3151	5.5592	TCGA-C5-A2M2-01
CESC(N=302)	0.3035	4.1891	TCGA-EK-A2PK-01
CESC(N=302)	0.9845	4.8495	TCGA-EA-A410-01
CESC(N=302)	0.3351	5.2728	TCGA-VS-A952-01
CESC(N=302)	0.2902	4.8905	TCGA-EK-A2IP-01
CESC(N=302)	0.326	4.2958	TCGA-EK-A2PG-01
CESC(N=302)	0.2853	4.5002	TCGA-FU-A3YQ-01
CESC(N=302)	0.3318	4.7022	TCGA-DS-A1OB-01
CESC(N=302)	0.3262	5.3813	TCGA-VS-A959-01
CESC(N=302)	0.3033	4.7132	TCGA-EK-A2R7-01
CESC(N=302)	0.2806	4.6159	TCGA-JW-A5VJ-01
CESC(N=302)	0.3271	4.1203	TCGA-C5-A7UH-01
CESC(N=302)	0.3356	5.3685	TCGA-MA-AA3Z-01
CESC(N=302)	0.3293	5.0401	TCGA-VS-A9UR-01
CESC(N=302)	0.2911	3.9506	TCGA-EK-A3GN-01
CESC(N=302)	0.3092	3.9992	TCGA-DS-A3LQ-01
CESC(N=302)	0.3135	4.1335	TCGA-ZJ-AAXU-01
CESC(N=302)	0.3393	4.8871	TCGA-VS-A9UY-01
CESC(N=302)	0.338	5.6282	TCGA-ZJ-AAXA-01
CESC(N=302)	0.2987	4.0541	TCGA-EK-A2RO-01
CESC(N=302)	0.2799	5.5107	TCGA-DS-A0VM-01
CESC(N=302)	0.2994	4.9681	TCGA-EX-A1H5-01
CESC(N=302)	0.2869	4.2503	TCGA-FU-A3EO-01
CESC(N=302)	0.2842	4.3834	TCGA-EK-A2RK-01
CESC(N=302)	0.2885	5.3248	TCGA-C5-A1BL-01
CESC(N=302)	0.3415	4.936	TCGA-Q1-A73S-01
CESC(N=302)	0.3559	5.142	TCGA-PN-A8MA-01
CESC(N=302)	0.3273	4.6927	TCGA-DS-A7WF-01
CESC(N=302)	0.323	4.4686	TCGA-C5-A7X3-01
CESC(N=302)	0.2708	4.5808	TCGA-HM-A3JK-01
CESC(N=302)	0.3354	3.7464	TCGA-ZJ-AAXJ-01
CESC(N=302)	0.3263	5.8958	TCGA-VS-A9V1-01
CESC(N=302)	0.3043	4.7044	TCGA-FU-A3HZ-01
CESC(N=302)	0.3311	4.1515	TCGA-EA-A78R-01
CESC(N=302)	0.2888	4.7127	TCGA-JW-A5VG-01
CESC(N=302)	0.3483	4.594	TCGA-VS-A9UV-01
CESC(N=302)	0.3144	5.0166	TCGA-C5-A8YT-01
CESC(N=302)	0.329	4.3737	TCGA-ZX-AA5X-01
CESC(N=302)	0.3275	5.0484	TCGA-VS-A958-01
CESC(N=302)	0.3536	4.9755	TCGA-VS-A8EL-01
CESC(N=302)	0.3384	4.5161	TCGA-ZJ-AB0I-01
CESC(N=302)	0.2977	4.433	TCGA-C5-A2LZ-01
CESC(N=302)	0.3249	4.5844	TCGA-VS-A950-01
CESC(N=302)	0.3007	4.5681	TCGA-IR-A3LK-01
CESC(N=302)	0.3283	5.6162	TCGA-DS-A1OC-01
CESC(N=302)	0.3057	5.0497	TCGA-C5-A3HE-01
CESC(N=302)	0.3341	4.2699	TCGA-MA-AA3W-01
CESC(N=302)	0.3387	4.9444	TCGA-VS-A9UL-01
CESC(N=302)	0.3477	5.5154	TCGA-VS-A9UO-01
CESC(N=302)	0.3389	4.6949	TCGA-C5-A8XJ-01
CESC(N=302)	0.3359	4.5249	TCGA-C5-A7CL-01
CESC(N=302)	0.2968	4.1844	TCGA-FU-A3NI-01
CESC(N=302)	0.3028	4.9524	TCGA-EA-A439-01
CESC(N=302)	0.3468	5.9912	TCGA-VS-A9V0-01
CESC(N=302)	0.2764	4.9626	TCGA-EK-A3GK-01
CESC(N=302)	0.3429	4.7356	TCGA-C5-A7CG-01
CESC(N=302)	0.2798	4.235	TCGA-C5-A1BI-01
CESC(N=302)	0.2825	5.1069	TCGA-HM-A3JJ-01
CESC(N=302)	0.3423	3.7507	TCGA-C5-A7UI-01
CESC(N=302)	0.3529	4.6018	TCGA-ZJ-AAXD-01
CESC(N=302)	0.3001	5.2965	TCGA-EK-A2R8-01
CESC(N=302)	0.3444	6.031	TCGA-VS-A9UP-01
CESC(N=302)	0.2826	4.8131	TCGA-C5-A1BF-01
CESC(N=302)	0.3311	5.1583	TCGA-EX-A69M-01
CESC(N=302)	0.2864	4.722	TCGA-EA-A5ZD-01
CESC(N=302)	0.2909	5.4373	TCGA-JX-A3Q0-01
CESC(N=302)	0.2912	5.2472	TCGA-BI-A0VS-01
CESC(N=302)	0.3713	5.7642	TCGA-VS-A8EJ-01
CESC(N=302)	0.2868	4.7399	TCGA-DR-A0ZL-01
CESC(N=302)	0.3372	4.182	TCGA-MA-AA41-01
CESC(N=302)	0.2927	5.0135	TCGA-EA-A3HQ-01
CESC(N=302)	0.2784	4.2196	TCGA-LP-A5U2-01
CESC(N=302)	0.2851	4.3356	TCGA-EA-A43B-01
CESC(N=302)	0.3026	4.8405	TCGA-C5-A3HD-01
CESC(N=302)	0.29	4.4377	TCGA-IR-A3LI-01
CESC(N=302)	0.3408	4.0278	TCGA-VS-A8EI-01
CESC(N=302)	0.2828	4.4706	TCGA-EA-A4BA-01
CESC(N=302)	0.291	4.6594	TCGA-C5-A3HL-01
CESC(N=302)	0.3042	3.1011	TCGA-EA-A3Y4-01
CESC(N=302)	0.3284	5.2679	TCGA-UC-A7PF-01
CESC(N=302)	0.3529	4.4977	TCGA-VS-A9UB-01
CESC(N=302)	0.3359	5.442	TCGA-UC-A7PI-01
CESC(N=302)	0.3022	5.0687	TCGA-DG-A2KL-01
CESC(N=302)	0.3434	5.1555	TCGA-JW-AAVH-01
CESC(N=302)	0.3057	3.9147	TCGA-MY-A5BF-01
CESC(N=302)	0.2729	5.2126	TCGA-Q1-A5R1-01
CESC(N=302)	0.3062	5.341	TCGA-FU-A57G-01
CESC(N=302)	0.2941	4.7209	TCGA-C5-A1BQ-01
CESC(N=302)	0.2966	4.402	TCGA-EK-A2PL-01
CESC(N=302)	0.3345	4.7788	TCGA-Q1-A6DW-01
CESC(N=302)	0.3047	5.1334	TCGA-C5-A2M1-01
CESC(N=302)	0.3338	4.391	TCGA-R2-A69V-01
CESC(N=302)	0.3186	5.4033	TCGA-EA-A5ZF-01
CESC(N=302)	0.3109	5.0304	TCGA-FU-A23L-01
CESC(N=302)	0.3141	4.3924	TCGA-DS-A1OA-01
CESC(N=302)	0.2826	5.0618	TCGA-EK-A2H1-01
CESC(N=302)	0.2768	5.0635	TCGA-LP-A4AU-01
CESC(N=302)	0.3445	4.3513	TCGA-VS-A9U7-01
CESC(N=302)	0.2856	6.1815	TCGA-C5-A2LS-01
CESC(N=302)	0.335	4.6451	TCGA-MA-AA3Y-01
CESC(N=302)	0.2812	4.1036	TCGA-DG-A2KM-01
CESC(N=302)	0.2906	5.2858	TCGA-C5-A3HF-01
CESC(N=302)	0.3178	5.7331	TCGA-C5-A2LT-01
CESC(N=302)	0.2916	4.0331	TCGA-C5-A1BK-01
CESC(N=302)	0.3306	4.7143	TCGA-UC-A7PD-01
CESC(N=302)	0.2969	4.905	TCGA-MY-A5BD-01
CESC(N=302)	0.3106	6.261	TCGA-VS-A9UZ-01
CESC(N=302)	0.3151	4.511	TCGA-DS-A1OD-01
CESC(N=302)	0.3462	5.9331	TCGA-C5-A8XH-01
CESC(N=302)	0.2927	4.445	TCGA-EK-A2RC-01
CESC(N=302)	0.2921	4.4128	TCGA-JX-A3Q8-01
CESC(N=302)	0.3077	5.079	TCGA-JW-A5VL-01
CESC(N=302)	0.3368	3.838	TCGA-DS-A7WI-01
CESC(N=302)	0.3464	3.2973	TCGA-VS-A953-01
CESC(N=302)	0.2845	4.4595	TCGA-EA-A44S-01
CESC(N=302)	0.3346	4.7127	TCGA-VS-A957-01
CESC(N=302)	0.294	4.3104	TCGA-JW-A5VH-01
CESC(N=302)	0.2824	4.7913	TCGA-EA-A3HR-01
CESC(N=302)	0.2928	4.4135	TCGA-EA-A3QE-01
CESC(N=302)	0.3433	4.6101	TCGA-WL-A834-01
CESC(N=302)	0.3561	4.6393	TCGA-C5-A901-01
CESC(N=302)	0.3368	5.0588	TCGA-JW-A69B-01
CESC(N=302)	0.2765	4.6335	TCGA-FU-A3HY-01
CESC(N=302)	0.2943	5.8248	TCGA-C5-A1M6-01
CESC(N=302)	0.3238	5.6792	TCGA-VS-A9V4-01
CESC(N=302)	0.3397	4.2427	TCGA-VS-A8Q8-01
CESC(N=302)	0.2834	4.8734	TCGA-DS-A0VN-01
CESC(N=302)	0.3113	5.1285	TCGA-MU-A8JM-01
CESC(N=302)	0.3009	4.8002	TCGA-C5-A2LY-01
CESC(N=302)	0.3104	3.1327	TCGA-FU-A23K-01
CESC(N=302)	0.3345	4.7198	TCGA-EA-A6QX-01
CESC(N=302)	0.3416	5.3681	TCGA-C5-A7CH-01
CESC(N=302)	0.3084	2.982	TCGA-EK-A2RN-01
CESC(N=302)	0.3104	6.7347	TCGA-EK-A2RJ-01
CESC(N=302)	0.2903	4.8856	TCGA-C5-A1BM-01
CESC(N=302)	0.3366	5.1367	TCGA-Q1-A73R-01
CESC(N=302)	0.3269	5.5012	TCGA-DS-A7WH-01
CESC(N=302)	0.3559	4.927	TCGA-ZJ-AAX4-01
CESC(N=302)	0.3476	4.6531	TCGA-C5-A7CK-01
CESC(N=302)	0.346	4.4128	TCGA-VS-A8EK-01
CESC(N=302)	0.2805	5.3544	TCGA-EA-A1QS-01
CESC(N=302)	0.2922	4.7442	TCGA-FU-A3WB-01
CESC(N=302)	0.2898	4.3862	TCGA-FU-A3TQ-01
CESC(N=302)	0.3397	4.846	TCGA-C5-A8XI-01
CESC(N=302)	0.3042	4.3477	TCGA-C5-A1BN-01
CESC(N=302)	0.293	4.466	TCGA-IR-A3LA-01
CESC(N=302)	0.3591	4.7645	TCGA-VS-A94X-01
CESC(N=302)	0.4485	5.709	TCGA-MA-AA42-01
CESC(N=302)	0.3527	4.306	TCGA-C5-A8YQ-01
CESC(N=302)	0.3294	4.8079	TCGA-ZJ-AB0H-01
CESC(N=302)	0.3404	5.3893	TCGA-C5-A7X5-01
CESC(N=302)	0.3241	3.8827	TCGA-VS-A9U5-01
CESC(N=302)	0.2778	4.523	TCGA-C5-A1M7-01
CESC(N=302)	0.3611	4.839	TCGA-C5-A905-01
CESC(N=302)	0.3147	4.4945	TCGA-Q1-A5R2-01
CESC(N=302)	0.2902	4.7528	TCGA-EK-A3GJ-01
CESC(N=302)	0.288	5.0144	TCGA-MU-A51Y-01
CESC(N=302)	0.2972	5.0896	TCGA-DG-A2KH-01
CESC(N=302)	0.3434	4.7209	TCGA-VS-A8EB-01
CESC(N=302)	0.2771	4.8729	TCGA-LP-A4AX-01
CESC(N=302)	0.4907	5.0184	TCGA-VS-A94Z-01
CESC(N=302)	0.3555	3.5839	TCGA-ZJ-AAXB-01
CESC(N=302)	0.3048	4.4647	TCGA-C5-A1MQ-01
CESC(N=302)	0.2887	3.7507	TCGA-EX-A1H6-01
CESC(N=302)	0.315	4.7236	TCGA-ZJ-AAXF-01
CESC(N=302)	0.3413	4.4983	TCGA-VS-A9UM-01
CESC(N=302)	0.3418	3.9374	TCGA-VS-A8EH-01
CESC(N=302)	0.2814	5.2943	TCGA-BI-A0VR-01
CESC(N=302)	0.267	5.1803	TCGA-EA-A5FO-01
CESC(N=302)	0.2744	3.3787	TCGA-DR-A0ZM-01
CESC(N=302)	0.3279	4.6832	TCGA-MA-AA43-01
CESC(N=302)	0.3115	5.2331	TCGA-C5-A7UC-01
CESC(N=302)	0.3344	5.0648	TCGA-C5-A7XC-01
CESC(N=302)	0.3403	5.689	TCGA-VS-A8QH-01
CESC(N=302)	0.2845	5.4627	TCGA-LP-A5U3-01
CESC(N=302)	0.2917	5.4436	TCGA-EA-A3HT-01
CESC(N=302)	0.2742	4.6798	TCGA-IR-A3LC-01
CESC(N=302)	0.3294	4.7549	TCGA-FU-A770-01
CESC(N=302)	0.3385	4.7022	TCGA-VS-A8EC-01
CESC(N=302)	0.3319	5.3324	TCGA-4J-AA1J-01
CESC(N=302)	0.269	3.3979	TCGA-LP-A4AV-01
CESC(N=302)	0.3072	5.1575	TCGA-EK-A2RL-01
CESC(N=302)	0.2877	5.9191	TCGA-EK-A3GM-01
CESC(N=302)	0.3176	4.9792	TCGA-VS-A9UC-01
CESC(N=302)	0.3019	4.7253	TCGA-FU-A2QG-01
CESC(N=302)	0.3135	4.4122	TCGA-EK-A2PM-01
CESC(N=302)	0.2758	5.2683	TCGA-DS-A0VK-01
CESC(N=302)	0.358	6.0117	TCGA-VS-A94W-01
CESC(N=302)	0.2817	5.569	TCGA-C5-A1MK-01
CESC(N=302)	0.3019	5.0484	TCGA-C5-A1MH-01
CESC(N=302)	0.3062	4.7088	TCGA-C5-A0TN-01
CESC(N=302)	0.3375	5.4877	TCGA-VS-A9UI-01
CESC(N=302)	0.2909	4.6399	TCGA-FU-A3TX-01
CESC(N=302)	0.3326	5.3527	TCGA-Q1-A6DV-01
CESC(N=302)	0.296	4.9383	TCGA-C5-A1ML-01
CESC(N=302)	0.3606	4.8615	TCGA-VS-A8QM-01
CESC(N=302)	0.3265	4.8987	TCGA-RA-A741-01
CESC(N=302)	0.3156	4.3278	TCGA-VS-A954-01
CESC(N=302)	0.3309	5.3913	TCGA-XS-A8TJ-01
CESC(N=302)	0.2932	4.8167	TCGA-LP-A4AW-01
CESC(N=302)	0.3161	4.7597	TCGA-JW-A5VK-01
CESC(N=302)	0.2946	4.4608	TCGA-EK-A2H0-01
CESC(N=302)	0.2971	6.3749	TCGA-EX-A449-01
CESC(N=302)	0.3654	4.5832	TCGA-C5-A902-01
CESC(N=302)	0.3388	5.3038	TCGA-MA-AA3X-01
CESC(N=302)	0.3522	4.4829	TCGA-C5-A7CO-01
CESC(N=302)	0.3216	3.8964	TCGA-C5-A2LV-01
CESC(N=302)	0.3406	4.6047	TCGA-VS-A9UT-01
CESC(N=302)	0.3246	4.9031	TCGA-ZJ-AAX8-01
CESC(N=302)	0.2788	4.6012	TCGA-C5-A1BJ-01
LUAD(N=511)	0.3067	4.2728	TCGA-44-6778-01
LUAD(N=511)	0.291	5.8192	TCGA-05-4420-01
LUAD(N=511)	0.3127	6.1504	TCGA-64-1679-01
LUAD(N=511)	0.2967	5.0854	TCGA-49-6744-01
LUAD(N=511)	0.2939	6.0644	TCGA-55-6982-01
LUAD(N=511)	0.3335	5.2211	TCGA-NJ-A4YI-01
LUAD(N=511)	0.2944	4.7345	TCGA-73-4666-01
LUAD(N=511)	0.3314	5.4578	TCGA-MN-A4N1-01
LUAD(N=511)	0.3558	4.7587	TCGA-55-7911-01
LUAD(N=511)	0.335	4.3313	TCGA-55-A4DG-01
LUAD(N=511)	0.3419	5.5708	TCGA-L9-A5IP-01
LUAD(N=511)	0.2984	5.4023	TCGA-73-4662-01
LUAD(N=511)	0.3013	5.1934	TCGA-55-6712-01
LUAD(N=511)	0.2731	4.9919	TCGA-97-7553-01
LUAD(N=511)	0.3338	5.7905	TCGA-49-AARE-01
LUAD(N=511)	0.3409	4.1531	TCGA-50-8460-01
LUAD(N=511)	0.2962	5.1835	TCGA-50-5933-01
LUAD(N=511)	0.2954	5.446	TCGA-44-6774-01
LUAD(N=511)	0.2934	6.3084	TCGA-73-4670-01
LUAD(N=511)	0.3062	4.7798	TCGA-55-A48Z-01
LUAD(N=511)	0.3033	5.5305	TCGA-75-7031-01
LUAD(N=511)	0.3226	4.6866	TCGA-44-A47A-01
LUAD(N=511)	0.3117	5.5735	TCGA-05-4398-01
LUAD(N=511)	0.2811	3.5498	TCGA-67-3773-01
LUAD(N=511)	0.2985	4.7693	TCGA-64-5781-01
LUAD(N=511)	0.3059	4.8028	TCGA-97-7552-01
LUAD(N=511)	0.3164	4.9801	TCGA-49-AARN-01
LUAD(N=511)	0.2725	5.2404	TCGA-44-3919-01
LUAD(N=511)	0.3283	5.0027	TCGA-99-8032-01
LUAD(N=511)	0.329	4.497	TCGA-55-8299-01
LUAD(N=511)	0.3009	5.0837	TCGA-55-A491-01
LUAD(N=511)	0.3005	5.3604	TCGA-50-6595-01
LUAD(N=511)	0.3285	4.4771	TCGA-95-A4VP-01
LUAD(N=511)	0.3126	6.0657	TCGA-55-8302-01
LUAD(N=511)	0.2866	3.78701	TCGA-44-4112-01
LUAD(N=511)	0.2825	5.6733	TCGA-05-4430-01
LUAD(N=511)	0.3008	5.5708	TCGA-75-7027-01
LUAD(N=511)	0.2747	4.24829	TCGA-44-2668-01
LUAD(N=511)	0.3629	5.7592	TCGA-55-8507-01
LUAD(N=511)	0.3148	5.3951	TCGA-69-8254-01
LUAD(N=511)	0.323	5.8756	TCGA-78-8640-01
LUAD(N=511)	0.351	5.5781	TCGA-69-7979-01
LUAD(N=511)	0.3036	4.7437	TCGA-55-7573-01
LUAD(N=511)	0.2991	4.1036	TCGA-49-4506-01
LUAD(N=511)	0.2803	6.0547	TCGA-05-4402-01
LUAD(N=511)	0.3525	5.1914	TCGA-44-8119-01
LUAD(N=511)	0.3507	4.4706	TCGA-55-7724-01
LUAD(N=511)	0.3029	4.8915	TCGA-44-6776-01
LUAD(N=511)	0.3006	4.5862	TCGA-49-4514-01
LUAD(N=511)	0.2819	6.1158	TCGA-05-4396-01
LUAD(N=511)	0.3441	5.2854	TCGA-55-8204-01
LUAD(N=511)	0.3258	4.366	TCGA-L4-A4E6-01
LUAD(N=511)	0.2866	4.8535	TCGA-75-6205-01
LUAD(N=511)	0.3242	7.6847	TCGA-62-A46O-01
LUAD(N=511)	0.3151	5.6614	TCGA-78-7155-01
LUAD(N=511)	0.3272	4.9919	TCGA-62-A472-01
LUAD(N=511)	0.3064	4.551	TCGA-NJ-A55R-01
LUAD(N=511)	0.3261	5.6005	TCGA-62-8395-01
LUAD(N=511)	0.4503	5.2032	TCGA-95-7567-01
LUAD(N=511)	0.3028	4.5577	TCGA-50-5051-01
LUAD(N=511)	0.3259	5.1792	TCGA-55-A48Y-01
LUAD(N=511)	0.3277	5.9577	TCGA-86-A456-01
LUAD(N=511)	0.3108	4.1384	TCGA-50-5068-01
LUAD(N=511)	0.3278	4.859	TCGA-NJ-A55A-01
LUAD(N=511)	0.32	5.6361	TCGA-J2-A4AG-01
LUAD(N=511)	0.3071	4.848	TCGA-05-4405-01
LUAD(N=511)	0.2843	4.9987	TCGA-50-5944-01
LUAD(N=511)	0.3329	6.2563	TCGA-86-7955-01
LUAD(N=511)	0.2908	5.822	TCGA-50-6673-01
LUAD(N=511)	0.3554	5.5059	TCGA-55-7727-01
LUAD(N=511)	0.3384	5.3502	TCGA-55-8510-01
LUAD(N=511)	0.3315	6.2196	TCGA-MP-A4T8-01
LUAD(N=511)	0.341	5.7019	TCGA-86-8279-01
LUAD(N=511)	0.3189	5.3505	TCGA-55-A494-01
LUAD(N=511)	0.3142	1.48852	TCGA-44-3917-01
LUAD(N=511)	0.3003	5.7976	TCGA-75-5125-01
LUAD(N=511)	0.3269	5.3608	TCGA-55-8615-01
LUAD(N=511)	0.3514	4.9241	TCGA-MP-A4TF-01
LUAD(N=511)	0.2926	4.4732	TCGA-55-6979-01
LUAD(N=511)	0.5047	5.5157	TCGA-86-A4JF-01
LUAD(N=511)	0.3447	4.811	TCGA-86-7701-01
LUAD(N=511)	0.3196	5.6798	TCGA-62-8398-01
LUAD(N=511)	0.3265	4.6955	TCGA-L9-A443-01
LUAD(N=511)	0.3233	5.9901	TCGA-78-8660-01
LUAD(N=511)	0.3143	5.2661	TCGA-78-7148-01
LUAD(N=511)	0.2956	4.5644	TCGA-67-6215-01
LUAD(N=511)	0.3394	6.2373	TCGA-55-A490-01
LUAD(N=511)	0.3588	5.0444	TCGA-69-7974-01
LUAD(N=511)	0.3241	5.1023	TCGA-49-AAR4-01
LUAD(N=511)	0.2744	4.6106	TCGA-05-4418-01
LUAD(N=511)	0.2877	4.2751	TCGA-35-4123-01
LUAD(N=511)	0.2795	4.306	TCGA-55-6969-01
LUAD(N=511)	0.3523	4.6854	TCGA-91-8497-01
LUAD(N=511)	0.3313	4.7005	TCGA-62-A470-01
LUAD(N=511)	0.3105	5.4403	TCGA-53-A4EZ-01
LUAD(N=511)	0.3088	4.5766	TCGA-78-7162-01
LUAD(N=511)	0.3295	4.7981	TCGA-62-A46Y-01
LUAD(N=511)	0.3214	5.2578	TCGA-62-A46R-01
LUAD(N=511)	0.2886	4.7115	TCGA-05-4244-01
LUAD(N=511)	0.3245	5.3413	TCGA-L9-A8F4-01
LUAD(N=511)	0.3484	4.3716	TCGA-55-7726-01
LUAD(N=511)	0.307	5.3512	TCGA-49-4512-01
LUAD(N=511)	0.35	6.6097	TCGA-73-A9RS-01
LUAD(N=511)	0.3054	4.85	TCGA-MP-A4TD-01
LUAD(N=511)	0.2962	6.0398	TCGA-75-5147-01
LUAD(N=511)	0.3047	5.0739	TCGA-44-7671-01
LUAD(N=511)	0.3091	5.7151	TCGA-38-4631-01
LUAD(N=511)	0.321	5.7693	TCGA-NJ-A55O-01
LUAD(N=511)	0.2992	5.3349	TCGA-75-6211-01
LUAD(N=511)	0.3106	4.1203	TCGA-05-5420-01
LUAD(N=511)	0.2912	5.9558	TCGA-55-1594-01
LUAD(N=511)	0.3093	5.1595	TCGA-64-5774-01
LUAD(N=511)	0.292	4.5136	TCGA-50-5941-01
LUAD(N=511)	0.2713	4.5824	TCGA-44-2662-01
LUAD(N=511)	0.2987	4.6882	TCGA-97-A4M2-01
LUAD(N=511)	0.3538	5.8138	TCGA-55-7995-01
LUAD(N=511)	0.3486	5.2138	TCGA-95-7043-01
LUAD(N=511)	0.3221	4.8724	TCGA-NJ-A4YP-01
LUAD(N=511)	0.3065	5.0405	TCGA-97-A4M1-01
LUAD(N=511)	0.3146	4.2158	TCGA-78-7149-01
LUAD(N=511)	0.3095	5.8797	TCGA-MP-A4TC-01
LUAD(N=511)	0.2956	5.1635	TCGA-97-A4M5-01
LUAD(N=511)	0.3429	4.7924	TCGA-99-8028-01
LUAD(N=511)	0.2965	5.6404	TCGA-67-6217-01
LUAD(N=511)	0.3287	5.1887	TCGA-44-A47B-01
LUAD(N=511)	0.3118	5.5862	TCGA-38-4628-01
LUAD(N=511)	0.3059	5.3056	TCGA-05-4250-01
LUAD(N=511)	0.2771	5.3089	TCGA-67-3774-01
LUAD(N=511)	0.2893	5.5056	TCGA-80-5608-01
LUAD(N=511)	0.2907	5.5568	TCGA-05-4389-01
LUAD(N=511)	0.2893	4.7677	TCGA-75-6203-01
LUAD(N=511)	0.275	5.7203	TCGA-55-6981-01
LUAD(N=511)	0.3455	4.9383	TCGA-55-7903-01
LUAD(N=511)	0.3238	6.3096	TCGA-62-8394-01
LUAD(N=511)	0.2967	5.1429	TCGA-49-4488-01
LUAD(N=511)	0.2959	4.8704	TCGA-78-7537-01
LUAD(N=511)	0.2913	5.5515	TCGA-80-5611-01
LUAD(N=511)	0.2864	4.8365	TCGA-55-6972-01
LUAD(N=511)	0.3385	4.8837	TCGA-86-A4D0-01
LUAD(N=511)	0.3364	5.359	TCGA-97-7941-01
LUAD(N=511)	0.2902	6.0128	TCGA-91-6840-01
LUAD(N=511)	0.3431	5.3456	TCGA-69-7978-01
LUAD(N=511)	0.2831	5.6619	TCGA-50-5930-01
LUAD(N=511)	0.3262	5.8738	TCGA-93-8067-01
LUAD(N=511)	0.3191	4.5367	TCGA-44-A479-01
LUAD(N=511)	0.3177	4.7645	TCGA-55-8087-01
LUAD(N=511)	0.2982	5.1684	TCGA-86-6562-01
LUAD(N=511)	0.3179	5.2126	TCGA-05-4425-01
LUAD(N=511)	0.3122	5.2784	TCGA-MP-A4SW-01
LUAD(N=511)	0.318	5.6115	TCGA-55-8512-01
LUAD(N=511)	0.2832	4.9232	TCGA-67-3770-01
LUAD(N=511)	0.2877	5.6534	TCGA-50-6592-01
LUAD(N=511)	0.2973	5.2361	TCGA-55-6975-01
LUAD(N=511)	0.3278	4.6247	TCGA-S2-AA1A-01
LUAD(N=511)	0.3413	7.8875	TCGA-55-8511-01
LUAD(N=511)	0.2715	5.151	TCGA-05-4434-01
LUAD(N=511)	0.319	4.1359	TCGA-55-8092-01
LUAD(N=511)	0.3098	5.6857	TCGA-L9-A50W-01
LUAD(N=511)	0.3087	5.2586	TCGA-44-7661-01
LUAD(N=511)	0.2836	4.5047	TCGA-05-4426-01
LUAD(N=511)	0.2876	5.0657	TCGA-05-4390-01
LUAD(N=511)	0.2793	4.9327	TCGA-64-5815-01
LUAD(N=511)	0.3157	5.0229	TCGA-69-7761-01
LUAD(N=511)	0.3329	4.9379	TCGA-55-8301-01
LUAD(N=511)	0.3233	5.1772	TCGA-44-A4SU-01
LUAD(N=511)	0.3239	5.0841	TCGA-69-7765-01
LUAD(N=511)	0.3053	5.9175	TCGA-05-4433-01
LUAD(N=511)	0.3292	5.0764	TCGA-55-8508-01
LUAD(N=511)	0.313	4.1498	TCGA-50-5044-01
LUAD(N=511)	0.285	4.6323	TCGA-05-4384-01
LUAD(N=511)	0.322	6.286	TCGA-O1-A52J-01
LUAD(N=511)	0.317	5.7393	TCGA-78-7220-01
LUAD(N=511)	0.2843	4.9251	TCGA-05-4422-01
LUAD(N=511)	0.2979	4.5066	TCGA-44-6779-01
LUAD(N=511)	0.3472	5.4074	TCGA-86-8672-01
LUAD(N=511)	0.3045	5.1277	TCGA-55-6983-01
LUAD(N=511)	0.3308	4.2818	TCGA-91-8499-01
LUAD(N=511)	0.3153	5.569	TCGA-91-6836-01
LUAD(N=511)	0.3598	4.2624	TCGA-38-7271-01
LUAD(N=511)	0.3188	4.2921	TCGA-NJ-A4YG-01
LUAD(N=511)	0.3074	5.14	TCGA-73-4658-01
LUAD(N=511)	0.3188	4.3198	TCGA-86-8076-01
LUAD(N=511)	0.3051	4.4706	TCGA-55-6987-01
LUAD(N=511)	0.3139	5.1027	TCGA-78-7152-01
LUAD(N=511)	0.3506	5.9327	TCGA-55-8096-01
LUAD(N=511)	0.2898	4.5916	TCGA-75-5122-01
LUAD(N=511)	0.3013	5.257	TCGA-50-5931-01
LUAD(N=511)	0.3115	5.3459	TCGA-49-AARO-01
LUAD(N=511)	0.2747	4.8768	TCGA-44-2655-01
LUAD(N=511)	0.2789	6.3641	TCGA-73-4668-01
LUAD(N=511)	0.3197	4.691	TCGA-91-6831-01
LUAD(N=511)	0.3278	5.8917	TCGA-L9-A444-01
LUAD(N=511)	0.3001	5.5027	TCGA-05-5425-01
LUAD(N=511)	0.3101	4.55057	TCGA-44-6775-01
LUAD(N=511)	0.296	4.8783	TCGA-75-7025-01
LUAD(N=511)	0.3031	5.1567	TCGA-05-5429-01
LUAD(N=511)	0.2904	4.7115	TCGA-99-7458-01
LUAD(N=511)	0.3147	5.1289	TCGA-97-7546-01
LUAD(N=511)	0.2699	5.0099	TCGA-67-3772-01
LUAD(N=511)	0.2956	5.0519	TCGA-05-4395-01
LUAD(N=511)	0.3602	4.9533	TCGA-91-7771-01
LUAD(N=511)	0.3082	5.054	TCGA-55-6984-01
LUAD(N=511)	0.3106	3.42638	TCGA-44-3918-01
LUAD(N=511)	0.3327	4.5766	TCGA-50-8459-01
LUAD(N=511)	0.3681	5.9201	TCGA-69-7980-01
LUAD(N=511)	0.3341	5.2361	TCGA-50-5939-01
LUAD(N=511)	0.2958	5.3216	TCGA-75-5126-01
LUAD(N=511)	0.3083	6.3432	TCGA-50-6594-01
LUAD(N=511)	0.3234	5.1173	TCGA-MP-A5C7-01
LUAD(N=511)	0.3481	4.45354	TCGA-44-5645-01
LUAD(N=511)	0.3089	5.3527	TCGA-50-5935-01
LUAD(N=511)	0.3043	4.565	TCGA-55-7914-01
LUAD(N=511)	0.3078	5.0764	TCGA-55-7576-01
LUAD(N=511)	0.3003	3.73668	TCGA-44-2666-01
LUAD(N=511)	0.3198	5.8354	TCGA-55-7284-01
LUAD(N=511)	0.3162	5.8266	TCGA-73-4676-01
LUAD(N=511)	0.3093	3.9819	TCGA-78-7166-01
LUAD(N=511)	0.3239	5.1152	TCGA-83-5908-01
LUAD(N=511)	0.3052	4.497	TCGA-50-5049-01
LUAD(N=511)	0.3466	5.2976	TCGA-44-3396-01
LUAD(N=511)	0.3222	4.2951	TCGA-97-8172-01
LUAD(N=511)	0.3029	5.0326	TCGA-50-6597-01
LUAD(N=511)	0.3363	6.9765	TCGA-69-8255-01
LUAD(N=511)	0.3108	4.9919	TCGA-62-A46U-01
LUAD(N=511)	0.3459	5.7882	TCGA-97-8176-01
LUAD(N=511)	0.3391	4.6381	TCGA-86-8358-01
LUAD(N=511)	0.3033	4.466	TCGA-05-4415-01
LUAD(N=511)	0.2873	4.4437	TCGA-55-7281-01
LUAD(N=511)	0.2989	4.641	TCGA-78-7161-01
LUAD(N=511)	0.2769	4.0269	TCGA-49-4507-01
LUAD(N=511)	0.3078	4.677	TCGA-55-8621-01
LUAD(N=511)	0.3069	4.0619	TCGA-55-6970-01
LUAD(N=511)	0.2953	5.0401	TCGA-75-6207-01
LUAD(N=511)	0.3331	5.4098	TCGA-55-8205-01
LUAD(N=511)	0.3202	4.6966	TCGA-69-7763-01
LUAD(N=511)	0.3381	6.1811	TCGA-55-7913-01
LUAD(N=511)	0.3149	4.0935	TCGA-62-8397-01
LUAD(N=511)	0.2919	5.434	TCGA-73-4659-01
LUAD(N=511)	0.3357	4.1587	TCGA-91-A4BC-01
LUAD(N=511)	0.3431	5.0644	TCGA-97-8547-01
LUAD(N=511)	0.3039	5.3562	TCGA-97-8175-01
LUAD(N=511)	0.2979	5.3961	TCGA-86-8075-01
LUAD(N=511)	0.3005	4.8768	TCGA-55-6985-01
LUAD(N=511)	0.3152	4.9355	TCGA-55-A48X-01
LUAD(N=511)	0.2817	4.7132	TCGA-44-2657-01
LUAD(N=511)	0.3409	5.4797	TCGA-95-7562-01
LUAD(N=511)	0.3117	3.6872	TCGA-55-7725-01
LUAD(N=511)	0.3272	6.1773	TCGA-69-A59K-01
LUAD(N=511)	0.3207	5.5759	TCGA-05-5715-01
LUAD(N=511)	0.3293	4.2025	TCGA-55-A492-01
LUAD(N=511)	0.296	6.1439	TCGA-78-7145-01
LUAD(N=511)	0.3248	5.528	TCGA-86-8278-01
LUAD(N=511)	0.3204	5.5037	TCGA-MN-A4N5-01
LUAD(N=511)	0.3135	4.9723	TCGA-64-5778-01
LUAD(N=511)	0.313	5.4591	TCGA-J2-8194-01
LUAD(N=511)	0.3221	5.9143	TCGA-55-A57B-01
LUAD(N=511)	0.2806	5.1123	TCGA-38-4627-01
LUAD(N=511)	0.3021	5.3194	TCGA-86-7711-01
LUAD(N=511)	0.3204	5.5589	TCGA-05-5423-01
LUAD(N=511)	0.3433	4.14	TCGA-91-8496-01
LUAD(N=511)	0.3218	5.6994	TCGA-86-8280-01
LUAD(N=511)	0.3286	5.19369	TCGA-44-6146-01
LUAD(N=511)	0.2965	5.5348	TCGA-78-7146-01
LUAD(N=511)	0.2776	4.864	TCGA-35-4122-01
LUAD(N=511)	0.3313	4.4887	TCGA-78-8648-01
LUAD(N=511)	0.3435	6.2417	TCGA-86-7953-01
LUAD(N=511)	0.321	5.5135	TCGA-44-5643-01
LUAD(N=511)	0.3439	5.1014	TCGA-73-7498-01
LUAD(N=511)	0.2991	5.1014	TCGA-75-6214-01
LUAD(N=511)	0.3085	5.4719	TCGA-93-7348-01
LUAD(N=511)	0.3258	4.6854	TCGA-97-8174-01
LUAD(N=511)	0.3391	5.114	TCGA-55-8620-01
LUAD(N=511)	0.3201	5.1571	TCGA-62-8399-01
LUAD(N=511)	0.3103	5.0674	TCGA-80-5607-01
LUAD(N=511)	0.3355	3.9829	TCGA-49-AAR2-01
LUAD(N=511)	0.3	5.0308	TCGA-55-6543-01
LUAD(N=511)	0.2866	5.3498	TCGA-49-4501-01
LUAD(N=511)	0.2956	4.5367	TCGA-78-7156-01
LUAD(N=511)	0.3163	4.7934	TCGA-62-A46S-01
LUAD(N=511)	0.3256	4.0765	TCGA-49-AARQ-01
LUAD(N=511)	0.3078	4.481	TCGA-93-A4JN-01
LUAD(N=511)	0.3373	4.4634	TCGA-91-6847-01
LUAD(N=511)	0.3046	4.2366	TCGA-55-6642-01
LUAD(N=511)	0.3099	4.7253	TCGA-55-8203-01
LUAD(N=511)	0.3216	6.0648	TCGA-44-7670-01
LUAD(N=511)	0.3186	5.0157	TCGA-MP-A4TJ-01
LUAD(N=511)	0.2925	6.1108	TCGA-38-6178-01
LUAD(N=511)	0.3273	6.0119	TCGA-86-8074-01
LUAD(N=511)	0.3503	6.005	TCGA-55-8616-01
LUAD(N=511)	0.33	4.8167	TCGA-97-A4M0-01
LUAD(N=511)	0.3133	5.5305	TCGA-49-6767-01
LUAD(N=511)	0.2662	4.3834	TCGA-55-1595-01
LUAD(N=511)	0.3245	5.4951	TCGA-49-AARR-01
LUAD(N=511)	0.307	5.5859	TCGA-MP-A4T9-01
LUAD(N=511)	0.3404	4.45312	TCGA-44-6147-01
LUAD(N=511)	0.3277	5.8578	TCGA-86-8073-01
LUAD(N=511)	0.3073	5.6241	TCGA-MN-A4N4-01
LUAD(N=511)	0.306	4.2017	TCGA-97-A4M3-01
LUAD(N=511)	0.3042	4.4317	TCGA-86-7714-01
LUAD(N=511)	0.295	4.1203	TCGA-49-4487-01
LUAD(N=511)	0.324	4.9486	TCGA-78-7542-01
LUAD(N=511)	0.3282	4.8218	TCGA-95-A4VK-01
LUAD(N=511)	0.3527	5.1014	TCGA-55-7994-01
LUAD(N=511)	0.3036	5.2118	TCGA-49-6742-01
LUAD(N=511)	0.3441	5.8415	TCGA-MP-A4T6-01
LUAD(N=511)	0.5316	6.1912	TCGA-55-8506-01
LUAD(N=511)	0.3176	6.134	TCGA-MP-A4TA-01
LUAD(N=511)	0.3272	4.8851	TCGA-55-8091-01
LUAD(N=511)	0.299	4.7181	TCGA-91-6828-01
LUAD(N=511)	0.3281	4.0269	TCGA-35-5375-01
LUAD(N=511)	0.313	5.1322	TCGA-97-A4M7-01
LUAD(N=511)	0.3056	4.9491	TCGA-78-7539-01
LUAD(N=511)	0.3327	5.2223	TCGA-J2-8192-01
LUAD(N=511)	0.3155	5.4578	TCGA-86-7713-01
LUAD(N=511)	0.2921	4.809	TCGA-67-6216-01
LUAD(N=511)	0.3181	4.6029	TCGA-44-A47G-01
LUAD(N=511)	0.2941	4.3406	TCGA-55-7816-01
LUAD(N=511)	0.3081	5.8222	TCGA-78-7147-01
LUAD(N=511)	0.281	4.5796	TCGA-44-3398-01
LUAD(N=511)	0.3017	4.8978	TCGA-78-7633-01
LUAD(N=511)	0.3062	4.2624	TCGA-86-A4P8-01
LUAD(N=511)	0.3105	4.8885	TCGA-78-7535-01
LUAD(N=511)	0.3378	4.5994	TCGA-86-8671-01
LUAD(N=511)	0.2993	5.1506	TCGA-91-6835-01
LUAD(N=511)	0.2804	3.9645	TCGA-35-3615-01
LUAD(N=511)	0.2955	6.2952	TCGA-55-6980-01
LUAD(N=511)	0.3083	5.191	TCGA-50-5936-01
LUAD(N=511)	0.2958	5.17	TCGA-73-4675-01
LUAD(N=511)	0.3033	5.3948	TCGA-50-5932-01
LUAD(N=511)	0.3048	4.6691	TCGA-93-A4JO-01
LUAD(N=511)	0.3164	4.4938	TCGA-49-AAR3-01
LUAD(N=511)	0.3163	5.1807	TCGA-78-7154-01
LUAD(N=511)	0.3415	4.7581	TCGA-55-7910-01
LUAD(N=511)	0.3475	5.2954	TCGA-4B-A93V-01
LUAD(N=511)	0.3012	4.4483	TCGA-91-6849-01
LUAD(N=511)	0.3095	5.9727	TCGA-MP-A4SY-01
LUAD(N=511)	0.3118	5.2862	TCGA-MP-A4SV-01
LUAD(N=511)	0.3194	5.0968	TCGA-55-8513-01
LUAD(N=511)	0.3216	4.437	TCGA-MP-A4T4-01
LUAD(N=511)	0.311	5.6634	TCGA-71-8520-01
LUAD(N=511)	0.3068	5.073	TCGA-44-7672-01
LUAD(N=511)	0.2839	5.7632	TCGA-50-6593-01
LUAD(N=511)	0.3631	5.5157	TCGA-69-7973-01
LUAD(N=511)	0.3208	5.2754	TCGA-67-3771-01
LUAD(N=511)	0.3357	4.8495	TCGA-99-8033-01
LUAD(N=511)	0.2978	5.2188	TCGA-91-6848-01
LUAD(N=511)	0.2995	5.4572	TCGA-93-A4JP-01
LUAD(N=511)	0.3275	4.7442	TCGA-38-A44F-01
LUAD(N=511)	0.3098	4.7044	TCGA-44-7660-01
LUAD(N=511)	0.3473	6.1671	TCGA-69-7760-01
LUAD(N=511)	0.3472	4.5473	TCGA-69-7764-01
LUAD(N=511)	0.3006	3.59703	TCGA-44-2665-01
LUAD(N=511)	0.3302	6.0299	TCGA-55-8505-01
LUAD(N=511)	0.3321	4.9341	TCGA-95-7944-01
LUAD(N=511)	0.3574	5.6194	TCGA-L9-A7SV-01
LUAD(N=511)	0.3445	5.1281	TCGA-55-8089-01
LUAD(N=511)	0.3037	4.9732	TCGA-55-7283-01
LUAD(N=511)	0.3512	5.7032	TCGA-44-8117-01
LUAD(N=511)	0.3176	4.3406	TCGA-53-7626-01
LUAD(N=511)	0.3382	5.8893	TCGA-86-8673-01
LUAD(N=511)	0.3051	5.9762	TCGA-95-8494-01
LUAD(N=511)	0.3261	3.7846	TCGA-97-8171-01
LUAD(N=511)	0.3035	5.0798	TCGA-50-7109-01
LUAD(N=511)	0.3023	5.5183	TCGA-44-6145-01
LUAD(N=511)	0.3109	4.8939	TCGA-55-8085-01
LUAD(N=511)	0.3395	5.8667	TCGA-NJ-A4YF-01
LUAD(N=511)	0.3235	4.0251	TCGA-NJ-A7XG-01
LUAD(N=511)	0.2921	5.0998	TCGA-05-4403-01
LUAD(N=511)	0.3278	4.9607	TCGA-55-8097-01
LUAD(N=511)	0.32	5.756	TCGA-NJ-A4YQ-01
LUAD(N=511)	0.3077	5.5546	TCGA-97-7547-01
LUAD(N=511)	0.3053	5.2319	TCGA-55-5899-01
LUAD(N=511)	0.2886	5.6218	TCGA-05-4397-01
LUAD(N=511)	0.3033	5.0488	TCGA-44-6777-01
LUAD(N=511)	0.337	5.2597	TCGA-55-7815-01
LUAD(N=511)	0.3068	6.6119	TCGA-91-6830-01
LUAD(N=511)	0.3039	5.7366	TCGA-44-A4SS-01
LUAD(N=511)	0.3019	4.4536	TCGA-44-7659-01
LUAD(N=511)	0.3387	4.6165	TCGA-53-7813-01
LUAD(N=511)	0.3193	5.4152	TCGA-05-4382-01
LUAD(N=511)	0.3075	5.4436	TCGA-93-A4JQ-01
LUAD(N=511)	0.298	4.1883	TCGA-05-5428-01
LUAD(N=511)	0.2868	4.6623	TCGA-55-6986-01
[truncated: 9,191 more rows]
